# Supplementary material for: Dual-bionic superwetting gears with liquid directional steering for oil-water separation
Source: Nat Commun. 2023 Jul 12;14:4128. doi: 10.1038/s41467-023-39851-1 (PMC10338494; doi:10.1038/s41467-023-39851-1)
Supplement: Supplementary file 6 — Source Data [file 41467_2023_39851_MOESM6_ESM.xlsx]

## Sheet: Key
Tab	Reference	Legend
Fig.1	Fig.1 a	Designing dual-bionic gears for oil-water separation.
Fig.2	Fig.2 c, e	Screening dual-bionic gears designed for sustained oil-water separation
Fig.3	Fig.3 g, h	Dual bionic separating gears and separation mechanism
Fig.4	Fig.4 c, b, e	Dual-bionic gears for sustainable oil-water separation.
Supplementary Fig.1	Supplementary Fig.1 g, h, i	Surface morphologies of the 3D printed cat tongue plane (CTP) and replicating PDMS peristome-inspired cavity plane (PCP).
Supplementary Fig.2	Supplementary Fig.2 a, b, d	The swelling ratio of the various oil-infused PDMS surface.
Supplementary Fig.9	Supplementary Fig.9	A histogram picture of emulsion particle size distribution.
Supplementary Table 1	Supplementary Table 1	Wettability of various substrates in different environments
Supplementary Table 2	Supplementary Table 2	Comparison of oil-water separation ability reported in the recent literatures with our work

## Sheet: Fig.1
Figure 1a
Year	Annual average number of oil spills
	Large (> 700 tonnes)	Smaller (7 - 700 tonnes)
1970	29	7
1971	14	18
1972	27	48
1973	31	28
1974	27	90
1975	20	96
1976	26	67
1977	16	70
1978	23	59
1979	32	60
1980	13	52
1981	7	54
1982	4	46
1983	13	52
1984	8	26
1985	8	33
1986	7	27
1987	11	27
1988	10	11
1989	13	32
1990	14	50
1991	7	30
1992	10	31
1993	11	31
1994	9	26
1995	33	20
1996	3	20
1997	10	28
1998	5	25
1999	5	20
2000	4	21
2001	3	18
2002	3	11
2003	4	19
2004	5	20
2005	3	22
2006	4	12
2007	3	12
2008	1	7
2009	2	7
2010	4	5
2011	1	4
2012	0	7
2013	33	5
2014	1	4
2015	2	6
2016	1	4
2017	2	4
2018	3	4
2019	1	2
2020	0	4
2021	1	5
2022	3	7

## Sheet: Fig.2
Figure 2C							Figure 2e
Smaple	mean-Adhesion force (μN) CTP	SD	mean-Adhesion force (μN) PCP	SD			No Separation		Separation
1	6.3	1.2	5.5	0.7			Sample combinations	Deposited speed (μl/s)	Sample combinations	Deposited speed (μl/s)
2	5	0.8	6.7	1			1	1	3	1
3	3.8	0.6	2.5	0.6			1	3	4	1
4	1.4	0.4	3.7	0.5			1	5	4	3
							1	8	4	5
							2	1	5	1
							2	3	5	3
							2	5	5	5
							2	8	5	8
							3	3	5	10
							3	5	6	1
							3	8	6	3
							4	8	6	5
							4	10	6	8
							5	13	6	10
							5	15	6	13
									6	15
									6	20

## Sheet: Fig.3
Figure 3g					Figure 3h
CTG		PCG			Time (s)	Hexadecane		Tetrachloromethane
X-axis (mm)	Z-axis (mm)	X-axis (mm)	Z-axis (mm)			mean-Degradation of flux (%)	SD	mean-Degradation of flux (%)	SD
-0.717002	8.92229	0.665838	9.03034		100	2.1	0.29439	2.23333	0.77172
-0.697571	9.07015	0.615714	8.93038		200	2.1	0.56569	2.2	0.64807
-0.688923	9.07592	0.564975	8.87702		300	2.53333	0.24944	1.9	0.1633
-0.674511	8.92891	0.528538	8.7415		400	1.96667	0.32998	1.7	0.21602
-0.631273	8.74731	0.472734	8.55418		500	3.06667	0.12472	3.16667	0.4714
-0.596682	8.583	0.472734	8.54265		600	3	0.24495	2.56667	0.61824
-0.562092	8.55418	0.461204	8.51382
-0.553445	8.54265	0.449674	8.42735
-0.539032	8.45617	0.449674	8.3524
-0.495794	8.38411	0.443909	8.26016
-0.487146	8.26881	0.415083	8.17945
-0.464086	8.1045	0.392023	8.06415
-0.435261	7.94885	0.357433	7.88543
-0.409318	7.81625	0.334373	7.74131
-0.363198	7.68942	0.317078	7.53376
-0.34302	7.5107	0.282487	7.44152
-0.31996	7.3954	0.270957	7.3954
-0.314195	7.39252	0.253662	7.34928
-0.311313	7.36369	0.253662	7.34352
-0.270957	7.33487	0.234899	7.26104
-0.26231	7.22533	0.220784	7.16412
-0.23925	7.07833	0.184824	6.99973
-0.178717	6.90537	0.133452	6.81479
-0.181599	6.78719	0.102629	6.62985
-0.149891	6.59694	0.0820806	6.47574
-0.112418	6.44129	0.0792996	6.39609
-0.0782416	6.32379	0.0636009	6.26425
-0.0619318	6.23409	0.0345424	6.21703
-0.0312143	6.26152	0.0272777	6.18071
-0.0211574	6.18516	-0.049001	6.13712
0.019617	6.12808	-0.0744273	6.02452
0.019617	6.02206	-0.0936295	5.97127
0.0403553	6.01179	-0.174527	5.83536
0.0843443	5.81918	-0.24248	5.68327
0.132883	5.69945	-0.343219	5.42156
0.191129	5.44058	-0.392205	5.30443
0.25261	5.30467	-0.420747	5.22696
0.307621	5.21731	-0.453366	5.14541
0.359395	5.14935	-0.469676	5.10056
0.388518	5.09758	-0.481908	5.03125
0.43382	5.02639	-0.498218	4.95785
0.4926	4.89261	-0.506373	4.88854
0.488523	4.80291	-0.513089	4.70601
0.484445	4.6602	-0.510207	4.49847
0.4926	4.4971	-0.510207	4.36011
0.4926	4.34216	-0.506485	4.19025
0.484445	4.18722	-0.506485	4.11702
0.4926	4.09751	-0.501559	4.02285
0.4926	4.02412	-0.510207	4.02285
0.4926	4.05674	-0.507324	3.97385
0.4926	3.96704	-0.507324	3.91331
0.4926	3.89364	-0.507324	3.77495
0.4926	3.73054	-0.507324	3.57029
0.481206	3.50865	-0.504587	3.42139
0.48936	3.30888	-0.498115	3.24342
0.48936	3.19268	-0.491644	3.12369
0.491399	3.11726	-0.491644	3.04603
0.493437	3.05203	-0.491644	3.04279
0.493437	3.00718	-0.498115	3.00396
0.491399	2.96641	-0.498115	2.95866
0.485283	2.91545	-0.501351	2.87452
0.481206	2.83595	-0.501351	2.72244
0.482358	2.67066	-0.504587	2.58977
0.482358	2.55093	-0.507823	2.28559
0.483006	2.3054	-0.504587	2.12056
0.487582	2.09033	-0.501351	2.01701
0.485294	1.97135	-0.501351	1.962
0.484264	1.91861	-0.507823	1.9167
0.48987	1.88441	-0.511059	1.85198
0.490029	1.8379	-0.514295	1.81315
0.494356	1.78465	-0.517531	1.76138
0.49154	1.74636	-0.520767	1.62871
0.483836	1.56146	-0.517531	1.50251
0.483836	1.45102	-0.51757	1.34973
0.481268	1.32005	-0.521203	1.0882
0.481268	1.04525	-0.510306	0.975596
0.481268	0.978477	-0.503041	0.93564
0.483836	0.952795	-0.503041	0.88842
0.486404	0.911704	-0.503041	0.844832
0.486404	0.878318	-0.503041	0.79398
0.486404	0.737067	-0.499409	0.706804
0.481268	0.631772	-0.497212	0.575272
0.4787	0.547021	-0.494644	0.423748
0.4787	0.385226	-0.49978	0.161793
0.476131	0.13868	-0.510053	-0.0770483
0.4787	-0.0821847	-0.510053	-0.107867
0.481268	-0.136117	-0.512621	-0.136117
0.481268	-0.192617	-0.515189	-0.161799
0.483836	-0.226003	-0.515189	-0.210594
0.483836	-0.277367	-0.515189	-0.310754
0.481268	-0.333867	-0.512621	-0.423754
0.481268	-0.446867	-0.515189	-0.557299
0.4787	-0.580413	-0.510053	-0.749914
0.482476	-0.747418	-0.504916	-0.965642
0.484188	-0.947727	-0.510053	-1.13514
0.489324	-1.14461	-0.515189	-1.25585
0.49446	-1.28671	-0.515189	-1.3483
0.491036	-1.36889	-0.502348	-1.44076
0.496172	-1.45791	-0.49978	-1.52551
0.496172	-1.54009	-0.502348	-1.60512
0.496172	-1.60515	-0.504916	-1.68987
0.499596	-1.70102	-0.502348	-1.7926
0.496172	-1.84312	-0.49978	-1.98521
0.491036	-2.00234	-0.502348	-2.23176
0.491036	-2.28312	-0.502348	-2.39869
0.492748	-2.3807	-0.492144	-2.55139
0.482027	-2.57374	-0.499409	-2.58045
0.491179	-2.59204	-0.492144	-2.59861
0.489324	-2.60669	-0.506673	-2.6204
0.482027	-2.61035	-0.503041	-2.64946
0.488523	-2.64657	-0.506673	-2.70395
0.484445	-2.71997	-0.503041	-2.85287
0.4926	-2.90345	-0.499409	-3.01269
0.4926	-3.06655	-0.499409	-3.20884
0.488523	-3.27858	-0.492144	-3.40862
0.472213	-3.42537	-0.488512	-3.50669
0.484445	-3.50284	-0.495776	-3.5866
0.482027	-3.52564	-0.506673	-3.67378
0.480368	-3.62108	-0.506673	-3.72463
0.480368	-3.71486	-0.506673	-3.79364
0.47629	-3.80457	-0.510306	-3.87355
0.468135	-3.89835	-0.510306	-3.9571
0.472213	-4.01659	-0.502295	-4.15523
0.468135	-4.16338	-0.51045	-4.41618
0.47629	-4.50996	-0.49842	-4.70789
0.472213	-4.75869	-0.469676	-4.775
0.491179	-4.70636	-0.441911	-4.84145
0.491179	-4.77043	-0.428901	-4.97072
0.500332	-4.84365	-0.412592	-4.97887
0.482027	-4.88942	-0.404437	-5.01149
0.443099	-4.95732	-0.375128	-5.07776
0.386587	-5.06042	-0.323756	-5.15996
0.3662	-5.13381	-0.292933	-5.24215
0.345812	-5.21128	-0.273959	-5.32953
0.30096	-5.31322	-0.257649	-5.38661
0.256109	-5.39477	-0.257649	-5.46001
0.253204	-5.52097	-0.216593	-5.49995
0.253204	-5.50266	-0.168055	-5.6844
0.198287	-5.67657	-0.14864	-5.775
0.179981	-5.74979	-0.122753	-5.90444
0.14194	-5.90445	-0.100101	-5.99828
0.109321	-5.99008	-0.0595722	-6.13901
0.0767012	-6.14502	-0.00960841	-6.26007
0.0522365	-6.25919	0.0422778	-6.49661
0.0440817	-6.49568	0.109536	-6.55217
-0.00302466	-6.55485	0.152774	-6.6079
-0.0321476	-6.62928	0.184481	-6.68573
-0.0677424	-6.69723	0.213307	-6.74626
-0.103758	-6.74745	0.23925	-6.81256
-0.0946053	-6.78407	0.270957	-6.89039
-0.14037	-6.91221	0.299783	-6.99416
-0.186134	-7.0678	0.351668	-7.12387
-0.20444	-7.17764	0.382046	-7.26028
-0.222746	-7.28747	0.437056	-7.42854
-0.290268	-7.46611	0.482358	-7.58386
-0.322843	-7.64849	0.50501	-7.6777
-0.345903	-7.66578	0.511481	-7.71006
-0.35455	-7.73785	0.521189	-7.74889
-0.357433	-7.81856	0.547076	-7.78449
-0.36608	-7.8935	0.566492	-7.82979
-0.409318	-7.92233	0.590287	-7.99624
-0.438144	-8.0751	0.644772	-8.19238
-0.481382	-8.23941	0.677463	-8.33041
-0.484264	-8.35182	0.728316	-8.52292
-0.569121	-8.51355	0.771903	-8.68638
-0.607644	-8.68048	0.800962	-8.80261
-0.648735	-8.79348	0.815491	-8.88979
-0.647249	-8.79581	0.822756	-8.92974
-0.658689	-8.87132	0.822756	-8.9588
-0.665553	-8.89191	0.832108	-9.01797
-0.674705	-8.99029	0.847519	-9.09503
-0.729616	-9.14816	0.873205	-9.21832
-0.763936	-9.30145	0.898891	-9.37244
-0.802831	-9.40441	0.924577	-9.50087
-0.845838	-9.59872	0.965674	-9.63957
-0.898838	-9.75568	0.986223	-9.73718
-0.892894	-9.77132	1.00163	-9.82451
-0.93496	-9.84251	1.00677	-9.89643
-0.938196	-9.92017	1.27984	-10.1015
-0.954376	-9.93312	1.30867	-10.1765
-0.999678	-10.0367	1.3202	-10.2918
-1.05792	-10.1952	1.34326	-10.3898
-1.0741	-10.3182	1.38361	-10.5051
-1.11617	-10.4573	1.42397	-10.6031
-1.18736	-10.6483	1.47009	-10.753
-1.24561	-10.8165	1.49891	-10.8452
-1.2812	-10.9104	1.5335	-10.9029
-1.30709	-10.9459	1.5508	-10.9605
-1.3621	-10.9492	1.57386	-11.0182
-1.35563	-11.0333	1.60574	-11.0909
-1.38798	-11.1433	1.63428	-11.1725
-1.42681	-11.2728	1.65875	-11.2785
-1.47859	-11.399	1.7272	-11.4687
-1.50448	-11.5187	1.76716	-11.6104
-1.58214	-11.6999	1.81438	-11.7738
-1.63391	-11.8585	1.84344	-11.861
-1.67274	-11.9588	1.87703	-11.9782
-1.69863	-12.0267	1.90939	-12.03
-1.71805	-12.0462	1.94174	-12.0882

## Sheet: Fig.4
Figure 4c				Figure 4e
Oil-water mixed system	mean-Separation efficiency (%)	SD		Deposited speed (μl/s)	H2O /hexadecane		H2O/Tetrachloromethane		1 M HCl/hexadecane		1 M NaOH/hexadecane		1 M NaCl/hexadecane		Soy sauce/salad oil		1 M NaCl/salad oil		H2O/chili oil
n-Hexadecane	99.3	0.2			mean-Separation efficiency (%)	SD	mean-Separation efficiency (%)	SD	mean-Separation efficiency (%)	SD	mean-Separation efficiency (%)	SD	mean-Separation efficiency (%)	SD	mean-Separation efficiency (%)	SD	mean-Separation efficiency (%)	SD	mean-Separation efficiency (%)	SD
Tetrachlormethane	99.2	0.4		1	99.3667	0.09428	99.4667	0.61872	99.3333	0.16997	99.2333	0.04714	99.5667	0.09428	98.6333	0.16997	98.6	0.08165	98.4667	0.20548
n-Hexane	98.2	0.6		3	99.3333	0.20548	99.0667	0.32998	98.9667	0.26247	98.8	0.29439	98.9	0.3559	98.5333	0.49889	98.7	0.45461	98.5667	0.37712
Silicone oil-20	98.8	0.3		5	99.3667	0.12472	99.1	0.29439	99	0.24495	99.2	0.08165	99.3	0.28284	98.4333	0.49889	98.4333	0.40277	97.8	0.5099
FC-72	96.1	1.3		8	99.1	0.08165	98.9	0.43205	98.7667	0.44969	98.8	0.42426	98.8667	0.40277	98.6333	0.44969	98.8333	0.37712	98.7667	0.36818
Silicone oil-100	95.6	1.5		10	99.1333	0.12472	98.5667	0.36818	99.1333	0.32998	98.9	0.84853	99.2667	0.04714	98.5	0.58878	97.8333	0.33993	97.3333	0.26247
				13	98.7667	0.41096	98.9	0.24495	98.6667	0.28674	98.3667	0.09428	98.8	0.28284	97.3	0.74833	97.7	0.5099	97.2333	0.16997
				15	98.2667	0.16997	98.5667	0.12472	98.4667	0.04714	98.8333	0.09428	98.7667	0.20548	96.6	0.43205	98.0667	0.26247	97.3333	0.26247
				20	98.4333	0.09428	98.5667	0.09428	98.4333	0.20548	98.7667	0.32998	98.5333	0.16997	97.4333	0.57349	97.5333	0.4714	98.0667	0.28674

## Sheet: Supplementary Fig.1
Supplementary Figure 1g				Supplementary Figure 1h				Supplementary Figure 1i
Binding energy (eV)	Intensity (arb.units.)			Binding energy (eV)	Intensity (arb.units.)			Binding energy (eV)	Intensity (arb.units.)
	PDMS	Resin			Resin-Si 2p	Backgnd			Resin-Ti 2p	Backgnd
1351.08	50434.9	121098		113.78	4337.68	0		470.78	19994.5	0
1350.08	50517.5	122046		113.73	4332.59	0		470.73	19716.1	0
1349.08	49912	122290		113.68	4329.11	0		470.68	19712.6	0
1348.08	50074.4	123834		113.63	4327.23	0		470.63	19699.5	0
1347.08	49761.4	120891		113.58	4326.96	0		470.58	19497.8	0
1346.08	50246.8	117383		113.53	4313.41	0		470.53	19585	0
1345.08	52129.9	121042		113.48	4323.18	0		470.48	19409.3	0
1344.08	51011.4	121238		113.43	4330.08	0		470.43	18993.5	0
1343.08	50454.7	120636		113.38	4332.23	0		470.38	18978.9	0
1342.08	48695.3	118924		113.33	4369.46	0		470.33	18874.7	0
1341.08	50253.1	117242		113.28	4373.12	0		470.28	19511.4	0
1340.08	49428.1	119924		113.23	4384.23	0		470.23	19261.4	0
1339.08	50946.6	120717		113.18	4390.18	0		470.18	18635	0
1338.08	48613.7	120905		113.13	4378.19	0		470.13	18401.4	0
1337.08	48975.4	118459		113.08	4350.9	0		470.08	18543.6	0
1336.08	50332.2	117211		113.03	4346.5	0		470.03	18787.4	0
1335.08	49910.5	122576		112.98	4349.18	0		469.98	18946.4	0
1334.08	49099.5	118841		112.93	4323.34	0		469.93	18489	0
1333.08	49118.2	120708		112.88	4297.62	0		469.88	18287.3	0
1332.08	48495.7	118799		112.83	4301.56	0		469.83	18115.5	0
1331.08	49552.7	119484		112.78	4290.57	0		469.78	18033.6	0
1330.08	48931	119878		112.73	4285.98	0		469.73	17884.2	0
1329.08	48665.9	118624		112.68	4280.18	0		469.68	17921.5	0
1328.08	48929.3	119276		112.63	4283.92	0		469.63	17648.2	0
1327.08	50429.6	120337		112.58	4291.83	0		469.58	17851.6	0
1326.08	50222.7	118673		112.53	4332.5	0		469.53	17316	0
1325.08	49971.9	120115		112.48	4355.51	0		469.48	17239.8	0
1324.08	51053.4	121399		112.43	4371.5	0		469.43	16983	0
1323.08	50930.9	116823		112.38	4393.11	0		469.38	17109.4	0
1322.08	50111.4	119617		112.33	4400.67	0		469.33	16943.3	0
1321.08	48972.4	119158		112.28	4402.12	0		469.28	17227.7	0
1320.08	49789.4	118848		112.23	4377.37	0		469.23	17405.9	0
1319.08	50123.2	120893		112.18	4338.59	0		469.18	17585.8	0
1318.08	50550.5	118646		112.13	4297.13	0		469.13	16879.3	0
1317.08	49152.4	120029		112.08	4257.37	0		469.08	16765	0
1316.08	50850.7	119097		112.03	4239.55	0		469.03	16873.1	0
1315.08	50835.2	118857		111.98	4233.66	0		468.98	16805.9	0
1314.08	50776.5	117775		111.93	4264.12	0		468.93	16955.1	0
1313.08	50360.9	121627		111.88	4333.8	0		468.88	17264.3	0
1312.08	50598.4	119842		111.83	4355.22	0		468.83	16582	0
1311.08	50970.3	115964		111.78	4367.66	0		468.78	16938.1	0
1310.08	50903.6	118532		111.73	4364.77	0		468.73	16439.4	0
1309.08	48973.9	117983		111.68	4360.49	0		468.68	16041.6	0
1308.08	50854.1	122294		111.63	4339.83	0		468.63	15943.9	0
1307.08	50258.3	123129		111.58	4313.47	0		468.58	16321.7	0
1306.08	48658.4	121662		111.53	4292	0		468.53	15787.2	0
1305.08	50338.5	123097		111.48	4279.77	0		468.48	16293.3	0
1304.08	48944.3	121552		111.43	4303.55	0		468.43	16113.9	0
1303.08	52175.3	120940		111.38	4330.68	0		468.38	16313.5	0
1302.08	52603.7	118302		111.33	4296.25	0		468.33	16191.6	0
1301.08	50326.1	121778		111.28	4307.04	0		468.28	15674.8	0
1300.08	50116.1	121287		111.23	4323.44	0		468.23	16395.3	0
1299.08	50314.2	121570		111.18	4339.73	0		468.18	16078.7	0
1298.08	51692.8	119727		111.13	4343.49	0		468.13	16460.5	0
1297.08	51316	119386		111.08	4342.53	0		468.08	16133.2	0
1296.08	51678	119144		111.03	4341.93	0		468.03	16034.6	0
1295.08	51594.5	118819		110.98	4301.37	0		467.98	16024	0
1294.08	49971	119527		110.93	4298.41	0		467.93	16406.6	0
1293.08	50820.4	122383		110.88	4288.65	0		467.88	16289.3	0
1292.08	51052.1	121790		110.83	4293.37	0		467.83	15965	0
1291.08	50896.3	122616		110.78	4326.49	0		467.78	15993.4	0
1290.08	49578.6	120721		110.73	4340.44	0		467.73	15906.7	0
1289.08	51507.7	120055		110.68	4362.92	0		467.68	16280.8	16056.5
1288.08	51849.5	121772		110.63	4384.64	0		467.63	15989.4	16007.2
1287.08	51357.7	121862		110.58	4398.46	0		467.58	15690.9	15981.1
1286.08	50063.9	120703		110.53	4393.91	0		467.53	16028.4	15963.8
1285.08	51340.7	123485		110.48	4370.52	0		467.48	15982.4	15963
1284.08	53728.4	120188		110.43	4347.23	0		467.43	16088.8	15962.2
1283.08	51838.8	123122		110.38	4325.25	0		467.38	15857.4	15961.3
1282.08	51747.1	123768		110.33	4325.56	0		467.33	15922.4	15960.4
1281.08	51178.8	123121		110.28	4298.27	0		467.28	15833.4	15959.4
1280.08	51906.5	123264		110.23	4287.09	0		467.23	16096.8	15958.2
1279.08	53590.7	123147		110.18	4300.82	0		467.18	16333.8	15956.8
1278.08	53263.1	124707		110.13	4315.88	0		467.13	16391.5	15955.4
1277.08	52414.2	124282		110.08	4319.41	0		467.08	16351.1	15954
1276.08	52618.1	122804		110.03	4328.6	0		467.03	16523.8	15952.4
1275.08	52692.1	123911		109.98	4333.95	0		466.98	16796.2	15950.6
1274.08	55293.3	125312		109.93	4331.17	0		466.93	16319.7	15948.7
1273.08	54109.1	125596		109.88	4320.78	0		466.88	16003.3	15946.6
1272.08	54519.9	124736		109.83	4330.91	0		466.83	16359.1	15944.4
1271.08	53692.7	127639		109.78	4332.45	0		466.78	16931	15942.1
1270.08	54472.4	126573		109.73	4335.13	0		466.73	16752	15939.7
1269.08	52915.7	127103		109.68	4330.22	0		466.68	16514.8	15937
1268.08	54676.4	124411		109.63	4329.16	0		466.63	16653.6	15934.4
1267.08	52318.9	128770		109.58	4333.67	0		466.58	17097.4	15931.4
1266.08	54453.1	127510		109.53	4358.41	0		466.53	16874.3	15928.1
1265.08	55617.8	125907		109.48	4389.8	0		466.48	17434.4	15924.4
1264.08	55203.3	127914		109.43	4397.2	0		466.43	16879.9	15920.5
1263.08	55530.4	128232		109.38	4369.01	0		466.38	17706.7	15916.2
1262.08	54610.2	129015		109.33	4374.06	0		466.33	17497	15911.5
1261.08	57112.1	127927		109.28	4358.08	0		466.28	17844.9	15906.4
1260.08	54882.7	128363		109.23	4333.76	0		466.23	18166.4	15900.8
1259.08	54141	129978		109.18	4306.89	0		466.18	18406.4	15894.7
1258.08	59371.3	127038		109.13	4280.9	0		466.13	18390	15888.1
1257.08	55945.9	128290		109.08	4289.46	0		466.08	18553.7	15880.9
1256.08	55302	129857		109.03	4314.22	0		466.03	19253.7	15873
1255.08	56704.5	130320		108.98	4332.34	0		465.98	19255	15864.4
1254.08	55727.2	130638		108.93	4302.62	0		465.93	19372.8	15855.2
1253.08	54659.4	132232		108.88	4287.18	0		465.88	19948.9	15845.4
1252.08	56477.6	132706		108.83	4287.85	0		465.83	20487.2	15834.8
1251.08	56431.8	133692		108.78	4271.57	0		465.78	20864.3	15823.4
1250.08	57384.7	136469		108.73	4279.28	0		465.73	20523.8	15810.9
1249.08	57526	136104		108.68	4267.08	0		465.68	21063.8	15797.6
1248.08	59352.6	134646		108.63	4271.32	0		465.63	21694.4	15783.2
1247.08	60048.3	133332		108.58	4313.82	0		465.58	22399	15767.8
1246.08	58963.9	139164		108.53	4331.87	0		465.53	23069.9	15751.3
1245.08	60117.4	139983		108.48	4336.34	0		465.48	23305.7	15733.6
1244.08	58539.3	137003		108.43	4349.07	0		465.43	23738.4	15714.7
1243.08	58522.7	138710		108.38	4388.7	0		465.38	24109.6	15694.3
1242.08	58666.5	137499		108.33	4402.49	0		465.33	25279.2	15672.4
1241.08	60663.5	140381		108.28	4404.23	0		465.28	25531.5	15649.3
1240.08	59796.5	140818		108.23	4428.84	0		465.23	26194	15624.6
1239.08	58865.9	138976		108.18	4417.02	0		465.18	27476.6	15598.5
1238.08	61698.8	139670		108.13	4383.76	0		465.13	27649.9	15570.9
1237.08	55959.6	137125		108.08	4365.37	0		465.08	27626.1	15541.8
1236.08	57264.3	139884		108.03	4309.98	0		465.03	29027.3	15511.1
1235.08	58908.8	140866		107.98	4268.05	0		464.98	29697.6	15479
1234.08	58666.4	143555		107.93	4250.19	0		464.93	29838.5	15445.5
1233.08	60049.9	144344		107.88	4248.04	0		464.88	30568.7	15410.7
1232.08	60624.2	141973		107.83	4248.89	0		464.83	31135.7	15374.8
1231.08	63478.6	144639		107.78	4289.61	0		464.78	31565.9	15337.9
1230.08	65689.9	150365		107.73	4341.25	0		464.73	31685.4	15300
1229.08	67287.4	148439		107.68	4367.88	0		464.68	32214	15261.3
1228.08	71101.5	147955		107.63	4377.44	0		464.63	32084.4	15222
1227.08	69010.1	151185		107.58	4410.45	0		464.58	31734.7	15182.4
1226.08	69246	152327		107.53	4395.57	0		464.53	32264.4	15142.3
1225.08	64139.1	150586		107.48	4392.51	0		464.48	31957.9	15101.9
1224.08	63897.7	150742		107.43	4382	0		464.43	32202.7	15061.4
1223.08	62046.6	148685		107.38	4367.72	0		464.38	31381.6	15020.7
1222.08	57369.5	146037		107.33	4351.2	0		464.33	31971.7	14980.3
1221.08	58199	145550		107.28	4331.89	0		464.28	32031.8	14939.9
1220.08	55026.5	139713		107.23	4317.3	0		464.23	31957.1	14899.9
1219.08	51485.2	139844		107.18	4315.73	0		464.18	31725.6	14860.2
1218.08	52425.4	137459		107.13	4297.2	0		464.13	31102.7	14821
1217.08	51881.5	136994		107.08	4279.36	0		464.08	30939.3	14782.4
1216.08	50247.4	134292		107.03	4260.12	0		464.03	30179.2	14744.2
1215.08	50062.8	129945		106.98	4287.52	0		463.98	29745.4	14706.8
1214.08	49862.5	127649		106.93	4291.37	0		463.93	29454.9	14670.1
1213.08	47819.6	128794		106.88	4302.73	0		463.88	29153.1	14634.3
1212.08	49475.1	124245		106.83	4307.61	0		463.83	28994.1	14599.5
1211.08	48435.5	126798		106.78	4289.75	0		463.78	28184.1	14565.6
1210.08	47117.9	126212		106.73	4307.05	0		463.73	27983.1	14532.8
1209.08	48553.3	128998		106.68	4332.79	0		463.68	27527.1	14501
1208.08	46825.6	126838		106.63	4327.3	0		463.63	26460.6	14470.2
1207.08	46549.4	126160		106.58	4328.17	0		463.58	26513.4	14440.6
1206.08	46893.8	126356		106.53	4309.55	0		463.53	25710.6	14412.4
1205.08	47199.4	127250		106.48	4324.59	0		463.48	24983.3	14385.4
1204.08	46966.6	127739		106.43	4326.92	0		463.43	24756.5	14359.5
1203.08	47772.3	126403		106.38	4328.59	0		463.38	23440.4	14334.8
1202.08	47231.5	124963		106.33	4321.29	0		463.33	22852.7	14311.4
1201.08	49093.7	124719		106.28	4305.69	0		463.28	22649.4	14289.1
1200.08	48211.6	127029		106.23	4316.18	0		463.23	22681	14268
1199.08	48126.9	128395		106.18	4354.26	0		463.18	22242.2	14247.9
1198.08	48307.3	125735		106.13	4366.92	0		463.13	21084.6	14228.9
1197.08	47803.5	126995		106.08	4373.58	0		463.08	20996.2	14211.1
1196.08	49103.9	125571		106.03	4359.55	0		463.03	21040	14194.1
1195.08	49083.5	126799		105.98	4392.87	0		462.98	20480.4	14177.8
1194.08	48290.6	128884		105.93	4399.75	0		462.93	19522.2	14162.5
1193.08	50419.8	129794		105.88	4389.37	0		462.88	19221.8	14148.2
1192.08	50728.6	129340		105.83	4392.33	0		462.83	19732.5	14134.6
1191.08	47940.9	130853		105.78	4385.13	0		462.78	18817.1	14121.7
1190.08	48561.5	126595		105.73	4401.59	4404.17		462.73	18302.2	14109.5
1189.08	49591.2	129433		105.68	4409.16	4404.16		462.68	17744.4	14098.1
1188.08	49184.9	127626		105.63	4414.39	4404.15		462.63	18342.7	14087.4
1187.08	48551.1	127923		105.58	4412.7	4404.13		462.58	18019.7	14077.2
1186.08	48052.9	129181		105.53	4426.51	4404.11		462.53	17701.6	14067.6
1185.08	48580.7	129237		105.48	4442.05	4404.09		462.48	17160.1	14058.7
1184.08	48998.8	128695		105.43	4435.18	4404.07		462.43	17018.6	14050.4
1183.08	48809.1	132870		105.38	4435.03	4404.05		462.38	16830.3	14042.6
1182.08	50439.3	130386		105.33	4454.91	4404.02		462.33	16473.3	14035.1
1181.08	51533.7	132572		105.28	4436.7	4403.98		462.28	16037.9	14028.2
1180.08	50009.4	130951		105.23	4443.21	4403.95		462.23	16252.1	14021.7
1179.08	50011.6	130297		105.18	4445.24	4403.91		462.18	15820.4	14015.7
1178.08	49440.9	131989		105.13	4456.34	4403.86		462.13	16146.9	14010
1177.08	49817	130602		105.08	4474.21	4403.8		462.08	15845.7	14004.7
1176.08	49871.8	133875		105.03	4501.16	4403.73		462.03	15596.1	13999.6
1175.08	50956.8	132382		104.98	4510.37	4403.65		461.98	15418.7	13995
1174.08	50045.5	135035		104.93	4528.75	4403.56		461.93	15672.1	13990.5
1173.08	50294.4	132433		104.88	4564.2	4403.45		461.88	15462.3	13986.3
1172.08	51170.7	134394		104.83	4605.33	4403.31		461.83	15029.7	13982.2
1171.08	50023	134416		104.78	4654.78	4403.14		461.78	14917.4	13978.3
1170.08	52213.7	133377		104.73	4708.41	4402.94		461.73	15013.4	13974.5
1169.08	51092.9	131920		104.68	4784.93	4402.69		461.68	14951.7	13970.7
1168.08	50602.6	135816		104.63	4859.04	4402.4		461.63	15141.4	13966.9
1167.08	52582.7	134692		104.58	4959.38	4402.06		461.58	15242.2	13963.3
1166.08	52434.8	135059		104.53	5020	4401.67		461.53	15326.7	13959.8
1165.08	52789.4	132967		104.48	5074.34	4401.23		461.48	15377.4	13956.3
1164.08	49639.5	134896		104.43	5164.02	4400.72		461.43	15395.4	13952.7
1163.08	51932	137444		104.38	5245.82	4400.14		461.38	14827.2	13949.2
1162.08	51774.5	135173		104.33	5347.48	4399.5		461.33	14786.4	13945.5
1161.08	53227.9	134368		104.28	5442.06	4398.78		461.28	15118	13942
1160.08	50468.4	136643		104.23	5502.41	4398		461.23	15188	13938.5
1159.08	50671.2	137610		104.18	5597.62	4397.16		461.18	15037.1	13935.1
1158.08	53098.3	135764		104.13	5715.2	4396.23		461.13	14949.3	13931.8
1157.08	52050.9	134222		104.08	5842.73	4395.21		461.08	14958.6	13928.6
1156.08	52591	135101		104.03	5935.13	4394.11		461.03	14676.7	13925.3
1155.08	52956.7	134979		103.98	6041.7	4392.93		460.98	14896.3	13922
1154.08	53429	136347		103.93	6179.79	4391.66		460.93	15014.5	13918.8
1153.08	54166.8	137104		103.88	6301.3	4390.3		460.88	14753	13915.7
1152.08	52956.9	137034		103.83	6412.77	4388.87		460.83	15117	13912.6
1151.08	55108.9	135729		103.78	6480.51	4387.36		460.78	14969.8	13909.4
1150.08	52626.2	139372		103.73	6538.49	4385.78		460.73	14616.6	13906.1
1149.08	52909.3	138506		103.68	6609.39	4384.11		460.68	14691.6	13902.6
1148.08	53233.5	138383		103.63	6686.71	4382.36		460.63	14922.2	13898.9
1147.08	53160.1	136604		103.58	6738.82	4380.56		460.58	15346.5	13895.2
1146.08	53217	138150		103.53	6816.69	4378.7		460.53	15286.1	13891.3
1145.08	54823.4	135053		103.48	6875.97	4376.77		460.48	15650.1	13887.2
1144.08	53901.3	136046		103.43	6955.39	4374.8		460.43	15435.8	13882.9
1143.08	55849.3	135229		103.38	7018.39	4372.77		460.38	15348.6	13878.2
1142.08	53123.8	137592		103.33	7051.32	4370.71		460.33	15660.1	13873.2
1141.08	54818.5	136546		103.28	7084.24	4368.61		460.28	15963.7	13867.8
1140.08	55382.7	139489		103.23	7094.61	4366.49		460.23	15825.5	13862
1139.08	55094	137719		103.18	7096.38	4364.34		460.18	16061.2	13855.7
1138.08	54981.8	135579		103.13	7058.16	4362.18		460.13	16594	13848.9
1137.08	55275.4	139058		103.08	7002.79	4360.02		460.08	16599.9	13841.3
1136.08	53740.3	140516		103.03	7005.68	4357.85		460.03	17020.4	13832.7
1135.08	55180.2	139441		102.98	6989.6	4355.68		459.98	17382.8	13823.1
1134.08	54355.9	138470		102.93	6977.02	4353.53		459.93	18031.6	13812.2
1133.08	54518.7	138293		102.88	6948.82	4351.4		459.88	19239.8	13799.9
1132.08	55680.5	137813		102.83	6884.45	4349.31		459.83	19709.2	13785.9
1131.08	55152.2	138613		102.78	6811.77	4347.26		459.78	20472.2	13769.8
1130.08	55756.9	138390		102.73	6737.1	4345.25		459.73	21506.3	13751.4
1129.08	55718.3	141344		102.68	6672.83	4343.27		459.68	22533.1	13730.5
1128.08	57465.5	136924		102.63	6577.46	4341.33		459.63	24157.6	13706.5
1127.08	57360.1	140163		102.58	6520.78	4339.43		459.58	25814	13679.2
1126.08	56125.3	139993		102.53	6478.31	4337.56		459.53	27089	13647.9
1125.08	56671.3	135789		102.48	6452.15	4335.74		459.48	28964	13612.4
1124.08	55478	136830		102.43	6431.51	4333.98		459.43	31407.6	13571.9
1123.08	58719.7	136170		102.38	6384.44	4332.26		459.38	33270.3	13526
1122.08	57721	136814		102.33	6302.4	4330.59		459.33	37228.2	13474.2
1121.08	54932.6	137413		102.28	6236.1	4328.96		459.28	39761	13416.2
1120.08	56252.9	137809		102.23	6196.44	4327.35		459.23	42811.2	13351.7
1119.08	56104.4	137326		102.18	6147.2	4325.78		459.18	46773.3	13280.1
1118.08	57530.9	134218		102.13	6096.24	4324.26		459.13	49386.3	13201.1
1117.08	56567.5	134822		102.08	6057.18	4322.78		459.08	52568.4	13114.8
1116.08	57036.6	134865		102.03	5976.14	4321.36		459.03	55885.7	13021
1115.08	57683.3	137501		101.98	5889.48	4319.99		458.98	59551.8	12920
1114.08	57109.1	134479		101.93	5808.78	4318.67		458.93	62478.5	12812
1113.08	57886.7	137471		101.88	5727.91	4317.4		458.88	64989.5	12697.7
1112.08	57762	136129		101.83	5673.02	4316.16		458.83	67502.3	12577.4
1111.08	58748.6	137589		101.78	5660.54	4314.95		458.78	70244.4	12451.9
1110.08	57743.9	138149		101.73	5647.69	4313.78		458.73	71109.1	12322
1109.08	58980	143490		101.68	5619.1	4312.66		458.68	71336.6	12188.5
1108.08	58568.8	138788		101.63	5590.21	4311.59		458.63	73609	12052.6
1107.08	58619.8	143674		101.58	5545.74	4310.56		458.58	72402	11915.3
1106.08	60044.9	140820		101.53	5458.73	4309.59		458.53	71995.5	11777.8
1105.08	59001.2	138870		101.48	5345.22	4308.66		458.48	71029.1	11641.2
1104.08	58864.6	137606		101.43	5251.62	4307.77		458.43	69876.3	11506.8
1103.08	57701.4	138070		101.38	5174.7	4306.92		458.38	67862.1	11375.9
1102.08	60813.1	134543		101.33	5095.98	4306.13		458.33	64433.4	11249.2
1101.08	59219.9	130883		101.28	5038.32	4305.41		458.28	61567.3	11127.7
1100.08	61297.7	133159		101.23	4951.61	4304.74		458.23	58797.3	11012
1099.08	59640.8	127441		101.18	4883.93	4304.15		458.18	53496.4	10902.8
1098.08	59681.5	127768		101.13	4851.56	4303.59		458.13	50742.8	10800.6
1097.08	60166.4	127393		101.08	4816.62	4303.06		458.08	47530.4	10705.7
1096.08	60438.2	122170		101.03	4791.3	4302.58		458.03	44558.5	10618.3
1095.08	59959.2	126779		100.98	4765.83	4302.14		457.98	40179.6	10538.3
1094.08	61412.6	125278		100.93	4736.31	4301.74		457.93	37281.5	10465.7
1093.08	61555.2	125153		100.88	4697.28	4301.38		457.88	34706	10400.1
1092.08	60465.9	123099		100.83	4635.74	4301.05		457.83	31900	10341
1091.08	62731.7	123712		100.78	4587.79	4300.76		457.78	29141.1	10288.2
1090.08	61450.6	127249		100.73	4528.7	4300.48		457.73	26483.1	10241.1
1089.08	60038.1	124679		100.68	4490.49	4300.24		457.68	24732.9	10199.3
1088.08	60183.2	125032		100.63	4464.3	4300.02		457.63	22582.9	10162.3
1087.08	63037.9	125597		100.58	4432.66	4299.83		457.58	21091.4	10129.6
1086.08	64845.6	120883		100.53	4450.36	4299.67		457.53	20305.1	10100.8
1085.08	59722.9	122504		100.48	4450.28	4299.51		457.48	18943.6	10075.5
1084.08	61152.1	124353		100.43	4425.8	4299.38		457.43	17711.2	10053.1
1083.08	64387.3	121868		100.38	4420.85	4299.27		457.38	16729.8	10033.5
1082.08	63250.6	123293		100.33	4400.25	4299.16		457.33	16032.3	10016.1
1081.08	63022.9	123725		100.28	4406.43	4299.07		457.28	15517.3	10000.8
1080.08	62598.3	122467		100.23	4408.6	4298.98		457.23	14837.8	9987.09
1079.08	61835.1	123833		100.18	4385.26	4298.9		457.18	13921.7	9975.11
1078.08	63124.7	123458		100.13	4359.5	4298.83		457.13	13575.8	9964.58
1077.08	62293.4	125895		100.08	4334.59	4298.77		457.08	13165.9	9955.29
1076.08	64805.5	123775		100.03	4343.71	4298.72		457.03	12956.3	9947.12
1075.08	63569.9	128757		99.98	4308.21	4298.68		456.98	12369.8	9939.81
1074.08	62838.7	131335		99.93	4267.44	4298.67		456.93	12023.6	9933.42
1073.08	63162.1	131044		99.88	4247.26	4298.66		456.88	11804.3	9927.9
1072.08	64982.7	134113		99.83	4249.86	4298.65		456.83	11383.4	9922.94
1071.08	63216.6	131239		99.78	4286.71	4298.64		456.78	11985.7	9918.55
1070.08	62156.9	125991		99.73	4321.77	4298.62		456.73	11106	9914.64
1069.08	63247.9	126244		99.68	4324.32	4298.61		456.68	10747.2	9911.21
1068.08	64198.3	123855		99.63	4345.94	4300.97		456.63	11197.2	9908.09
1067.08	64723	127538		99.58	4347.97	4303.32		456.58	10898.7	9905.35
1066.08	62644.2	123070		99.53	4355.38	4305.67		456.53	10880.2	9902.91
1065.08	66148.7	123351		99.48	4338.26	4308.03		456.48	10671.4	9900.75
1064.08	66107	124875		99.43	4348.66	4310.38		456.43	10884.7	9898.94
1063.08	64136.9	123212		99.38	4353.59	4312.73		456.38	10206.8	9897.32
1062.08	66068.8	123062		99.33	4361.39	4315.09		456.33	10362.2	9895.88
1061.08	65315.4	123833		99.28	4344.88	4317.44		456.28	10075.3	9894.75
1060.08	65111.1	125096		99.23	4346.33	4319.79		456.23	10336.1	9893.82
1059.08	65766.4	125460		99.18	4316.96	0		456.18	10202.7	9893.13
1058.08	64762.9	125134		99.13	4282.9	0		456.13	9849.59	9892.55
1057.08	66629.3	123884		99.08	4245.04	0		456.08	9786.85	9892.16
1056.08	67036.5	124932		99.03	4219.76	0		456.03	9902.76	9891.81
1055.08	64613.1	124117		98.98	4222.52	0		455.98	9794.15	9891.58
1054.08	66891.1	124848		98.93	4229.49	0		455.93	9992.24	9891.37
1053.08	65630	126090		98.88	4219.06	0		455.88	9866.6	0
1052.08	65605.8	128173		98.83	4215.89	0		455.83	9772.03	0
1051.08	67772	127202		98.78	4222.76	0		455.78	9847.02	0
1050.08	68098.6	125738		98.73	4240.73	0		455.73	9831.67	0
1049.08	68937.8	128722		98.68	4265.02	0		455.68	9959.49	0
1048.08	69330.7	124635		98.63	4270.06	0		455.63	9632.85	0
1047.08	66184.6	128001		98.58	4286.67	0		455.58	9739.95	0
1046.08	67506	126866		98.53	4267.29	0		455.53	9237.67	0
1045.08	67044.2	126817		98.48	4279.85	0		455.48	9464.98	0
1044.08	67883	126383		98.43	4244.7	0		455.43	9216.45	0
1043.08	68992.3	128536		98.38	4220.56	0		455.38	9436.31	0
1042.08	70257.1	127922		98.33	4212.34	0		455.33	9819.89	0
1041.08	69150.9	126550		98.28	4213.05	0		455.28	9736.84	0
1040.08	68310.5	128634		98.23	4220.41	0		455.23	9529.13	0
1039.08	70881.7	128948		98.18	4262.97	0		455.18	9548.58	0
1038.08	70073.7	125853		98.13	4299.58	0		455.13	9274.74	0
1037.08	69598.1	129493		98.08	4339.28	0		455.08	8997.97	0
1036.08	68815.8	130107		98.03	4345.69	0		455.03	9494.69	0
1035.08	70376.4	130126		97.98	4367.31	0		454.98	9411.04	0
1034.08	69615.9	129301		97.93	4347.25	0		454.93	9138.57	0
1033.08	72840.3	127410		97.88	4334.66	0		454.88	9215.61	0
1032.08	71010.2	127236		97.83	4312.93	0		454.83	9355.22	0
1031.08	72626.7	130210		97.78	4292.87	0		454.78	9582.45	0
1030.08	73068.3	128987		97.73	4296.25	0		454.73	9099.89	0
1029.08	72369.6	128997		97.68	4288.42	0		454.68	9405.02	0
1028.08	70420	129680		97.63	4299.9	0		454.63	9420.18	0
1027.08	74562.9	128650		97.58	4309.09	0		454.58	9121.28	0
1026.08	73537.3	132228		97.53	4306.47	0		454.53	9119.64	0
1025.08	74711.5	130590		97.48	4303.6	0		454.48	9156.26	0
1024.08	75278.8	130596		97.43	4299.63	0		454.43	9093.34	0
1023.08	73382.6	132157		97.38	4289.83	0		454.38	9417.96	0
1022.08	73572.7	131009		97.33	4265.42	0		454.33	9367.16	0
1021.08	75800.8	130812		97.28	4267.39	0		454.28	9390.31	0
1020.08	75507.8	130235		97.23	4298.48	0		454.23	8959.07	0
1019.08	76588.9	133453		97.18	4324.11	0		454.18	8954.21	0
1018.08	75083.9	132925		97.13	4360.47	0		454.13	9096.16	0
1017.08	78852.7	131196		97.08	4367.62	0		454.08	9032.29	0
1016.08	79176.6	129319		97.03	4377.97	0		454.03	9456.25	0
1015.08	77263.9	132869		96.98	4368.27	0		453.98	9076.17	0
1014.08	73266.8	133441		96.93	4321.07	0		453.93	9523.96	0
1013.08	74491.8	133228		96.88	4267.61	0		453.88	9565.9	0
1012.08	72366.6	129468		96.83	4234.95	0		453.83	9278.34	0
1011.08	73730.6	130569		96.78	4249.53	0		453.78	9119.84	0
1010.08	75105	132053		96.73	4265.44	0		453.73	9307.17	0
1009.08	73068.4	132144		96.68	4288.58	0		453.68	9552.67	0
1008.08	74708.6	130169		96.63	4311.25	0		453.63	8991.58	0
1007.08	77196.2	132997		96.58	4315.6	0		453.58	9124.21	0
1006.08	79018.8	133424		96.53	4332.85	0		453.53	9334.93	0
1005.08	79030.2	136612		96.48	4321.26	0		453.48	9196.18	0
1004.08	80860.3	131469		96.43	4298.98	0		453.43	9654.45	0
1003.08	82700.2	133044		96.38	4303.36	0		453.38	9287.63	0
1002.08	81677.1	137270		96.33	4315.16	0		453.33	9341.78	0
1001.08	87737.8	136677		96.28	4328.59	0		453.28	9267.62	0
1000.08	83654.3	133149		96.23	4320.95	0		453.23	9217.89	0
999.08	81696.3	139622		96.18	4338.85	0		453.18	8886.8	0
998.08	80478.5	138757		96.13	4314.93	0		453.13	8993.54	0
997.08	77642.7	139446		96.08	4303.81	0		453.08	9241.5	0
996.08	75374.7	139193		96.03	4302.69	0		453.03	9503.91	0
995.08	75927.1	139566		95.98	4279.47	0		452.98	9217.79	0
994.08	74806.4	133572		95.93	4269.32	0		452.93	8866.87	0
993.08	73742.5	131686		95.88	4266.88	0		452.88	9264.18	0
992.08	72680	127945		95.83	4274.12	0		452.83	9192.87	0
991.08	71833.4	126187		95.78	4308.08	0		452.78	9177.69	0
990.08	71374	127934		95.73	4339.75	0		452.73	9323.99	0
989.08	71621.1	127378		95.68	4353.04	0		452.68	9341.14	0
988.08	73007.3	127569		95.63	4337.75	0		452.63	9392.49	0
987.08	72184.8	121667		95.58	4321.44	0		452.58	8906.41	0
986.08	71818.8	122462		95.53	4306.17	0		452.53	8937.35	0
985.08	76729.3	119996		95.48	4275.5	0		452.48	9255.48	0
984.08	83567	122531		95.43	4255.23	0		452.43	9537.01	0
983.08	87165.7	123369		95.38	4235.07	0		452.38	9045.23	0
982.08	88077	125046		95.33	4252.42	0		452.33	8989.6	0
981.08	96987.2	127505		95.28	4291.21	0		452.28	9372.13	0
980.08	104642	133055		95.23	4296.92	0		452.23	9225.7	0
979.08	101888	137576		95.18	4295.68	0		452.18	9022.03	0
978.08	92856.9	141082		95.13	4306.45	0		452.13	9196.35	0
977.08	78295.2	146248		95.08	4299.48	0		452.08	9219.72	0
976.08	73057.9	152981		95.03	4325.97	0		452.03	9214.47	0
975.08	67217.7	150742		94.98	4320.06	0		451.98	9352.56	0
974.08	65366	141608		94.93	4325.25	0		451.93	9049.21	0
973.08	61259.4	135164		94.88	4313.74	0		451.88	9029.56	0
972.08	60733.5	127314		94.83	4317.09	0		451.83	9199.29	0
971.08	57584.5	121812		94.78	4335.37	0		451.78	9314.43	0
970.08	57591.8	115562		94.73	4301.96	0		451.73	9010.15	0
969.08	52572.1	112466		94.68	4304.6	0		451.68	8937.84	0
968.08	51509.1	108328		94.63	4309.35	0		451.63	9095.04	0
967.08	51814.1	105637		94.58	4320.4	0		451.58	9294.08	0
966.08	49904.3	102260		94.53	4316.09	0		451.53	9128.83	0
965.08	49628.8	100830		94.48	4311.56	0		451.48	9322.3	0
964.08	48335.2	99002		94.43	4301.98	0		451.43	8811	0
963.08	49206.5	100752		94.38	4290	0		451.38	9062.57	0
962.08	48779.5	99615.1		94.33	4286.46	0		451.33	9060.25	0
961.08	48973.4	96998.7		94.28	4281.1	0		451.28	9117.37	0
960.08	48891.6	100066		94.23	4241.09	0		451.23	8846.92	0
959.08	49408.7	99297		94.18	4244.43	0		451.18	8876.09	0
958.08	50269.4	99121.7		94.13	4250.94	0		451.13	9171.17	0
957.08	50535.7	99850.9		94.08	4267.43	0		451.08	9260.94	0
956.08	49856.1	104775		94.03	4275.45	0		451.03	9127.01	0
955.08	48251.8	98658.9		93.98	4285.54	0		450.98	8857.42	0
954.08	49651.9	99319.9		93.93	4297.71	0		450.93	9565.92	0
953.08	48407.2	100443		93.88	4311.94	0		450.88	9004.49	0
952.08	49394.1	101438		93.83	4328.25	0		450.83	8782.58	0
951.08	48707.7	100414		93.78		0		450.78	9205.14	0
950.08	49386.4	99548.8
949.08	51750.9	102563
948.08	51326.9	98978.3
947.08	48588.5	102835
946.08	50181.8	103306
945.08	49621.8	101646
944.08	50364.3	101323
943.08	49247.3	105527
942.08	50626	102247
941.08	50295.5	103440
940.08	51714.5	102403
939.08	50900.8	101964
938.08	51537.4	102443
937.08	50260.3	100531
936.08	52912.7	101818
935.08	53114.1	104795
934.08	50679.8	102614
933.08	50325.1	102285
932.08	51178.5	104703
931.08	50643.2	105303
930.08	49336.9	105922
929.08	51336	103387
928.08	50625.8	107932
927.08	52306.5	104704
926.08	51118.8	105912
925.08	52368.3	106877
924.08	51389.4	105246
923.08	52054.7	105772
922.08	53173.1	105354
921.08	53954.9	107496
920.08	52864.3	108728
919.08	53667.5	105641
918.08	53343.2	107402
917.08	52398.5	108355
916.08	53741.1	105966
915.08	53839.9	105925
914.08	53146.3	106434
913.08	54208.9	106125
912.08	53719	109314
911.08	54690.1	107619
910.08	53916.2	106383
909.08	52997	108412
908.08	53525	109460
907.08	51096.4	108420
906.08	53618.9	109288
905.08	54042.8	108944
904.08	54808.3	107491
903.08	52928.3	110361
902.08	53522.9	109459
901.08	54455.6	111827
900.08	55380.8	109322
899.08	54514.4	109834
898.08	54919.2	111639
897.08	55137.5	109559
896.08	54975.6	111254
895.08	53642.3	110455
894.08	54991.9	111022
893.08	55408.2	112934
892.08	54764.4	112118
891.08	56350.4	110842
890.08	54151.5	114013
889.08	56869.2	112897
888.08	54623.7	112351
887.08	57381.1	112214
886.08	56582.3	111614
885.08	56487.2	112040
884.08	55716	115606
883.08	57338.8	113792
882.08	56417.5	114021
881.08	55426	113959
880.08	56023.8	114541
879.08	58136.1	113446
878.08	58099	115879
877.08	57408.7	116163
876.08	56852.4	113719
875.08	56331	115663
874.08	57667.2	114416
873.08	56007	116094
872.08	56786	117785
871.08	57654.4	116046
870.08	56264	117543
869.08	59418.2	117404
868.08	57321.8	116413
867.08	56315	120539
866.08	57072.7	118124
865.08	60319.1	117824
864.08	58182.5	118575
863.08	57683.6	116559
862.08	57919	117740
861.08	58154.7	119931
860.08	58389.5	119530
859.08	58650	117123
858.08	57864.5	117203
857.08	59053.1	118628
856.08	58842.7	120361
855.08	58932.4	120417
854.08	59269.6	119371
853.08	58086.9	121925
852.08	58125.4	118830
851.08	58952.7	121913
850.08	58280.5	120571
849.08	59554.1	118821
848.08	59225.7	120493
847.08	60360.4	120998
846.08	59314.3	120901
845.08	60809.9	120512
844.08	60034.7	120099
843.08	59358.3	122390
842.08	57189.4	122195
841.08	60297.8	121959
840.08	58249.6	124310
839.08	59665.8	122264
838.08	62133.2	122718
837.08	61422	122722
836.08	61591.5	122838
835.08	61086.4	124666
834.08	60617.8	123012
833.08	61239.7	126935
832.08	61962.2	124635
831.08	60043.4	124580
830.08	60745.3	123632
829.08	61332.6	125905
828.08	60487	124288
827.08	59866.5	126960
826.08	59646.5	127261
825.08	61920.3	126483
824.08	61215.3	123962
823.08	61109.6	127641
822.08	61358.3	125424
821.08	64033.6	129055
820.08	62554	126248
819.08	61293.2	128955
818.08	62267.7	128095
817.08	59312.9	128454
816.08	62477.9	126998
815.08	63086.9	130595
814.08	61882.9	127777
813.08	62871.5	130324
812.08	63443.5	127442
811.08	63058	129250
810.08	62488.9	127932
809.08	62881.4	127610
808.08	64871.6	129239
807.08	63984.9	127469
806.08	63811.2	127735
805.08	62758.4	131098
804.08	64685.1	129827
803.08	63354.1	131792
802.08	62873.4	131815
801.08	63196.3	131468
800.08	62938.9	129867
799.08	64472.7	133145
798.08	66664.4	131512
797.08	64103.6	132935
796.08	64416.5	134217
795.08	64098.7	132545
794.08	61485.5	131655
793.08	64594.5	134728
792.08	65933.8	132844
791.08	65963.7	134619
790.08	66054.9	134013
789.08	66455.5	134838
788.08	64665.2	133775
787.08	66018.8	134606
786.08	64072.2	133196
785.08	65033.3	132539
784.08	65151.8	134809
783.08	65916.7	136154
782.08	64601.5	137762
781.08	63762	132800
780.08	65890.7	134353
779.08	65580.3	138979
778.08	64514.3	137931
777.08	66039.5	139143
776.08	66757.3	137150
775.08	67769.3	137898
774.08	68110.2	139208
773.08	66773.4	133898
772.08	66381.7	140188
771.08	66808	139952
770.08	67520.8	138398
769.08	65296.3	135923
768.08	66590.4	137899
767.08	66845.1	141070
766.08	66224.6	139307
765.08	67142.3	139485
764.08	66089.9	141613
763.08	67572.5	141573
762.08	68734.8	140950
761.08	68471.4	137798
760.08	68793.7	140796
759.08	68540.1	138667
758.08	67980	140915
757.08	67906.1	142063
756.08	69942.3	142197
755.08	68113.9	143923
754.08	67264.6	141805
753.08	69943	142788
752.08	68574	141312
751.08	68249.1	142512
750.08	69755.8	144081
749.08	69757	143522
748.08	69342.7	144125
747.08	70463.8	143975
746.08	69341.8	146713
745.08	70158.5	146178
744.08	66732.8	142006
743.08	71203.9	144357
742.08	70128.3	147216
741.08	69750.3	145576
740.08	68886.4	144946
739.08	72282.2	145197
738.08	69623.2	150707
737.08	70423.8	146634
736.08	71673	147672
735.08	69792.6	147968
734.08	70652	148129
733.08	71589.3	147170
732.08	70918.2	149709
731.08	72802.5	146521
730.08	72062.1	145991
729.08	70697.1	150059
728.08	72768.7	145627
727.08	72955.1	150044
726.08	71556.2	148903
725.08	72330.4	151725
724.08	72641.6	149564
723.08	74106.6	150955
722.08	71957.6	149457
721.08	70790.8	154823
720.08	74405.4	151375
719.08	72555.4	150111
718.08	74394.8	150621
717.08	71843.4	153121
716.08	71677.2	151705
715.08	74892.3	151092
714.08	73043.3	153464
713.08	74134.5	151529
712.08	72558.2	152040
711.08	74697.9	151692
710.08	74434.4	156400
709.08	75016.6	157253
708.08	75422.1	157617
707.08	73767	156490
706.08	72400.8	154172
705.08	74780.2	156424
704.08	77756	153295
703.08	72306.6	154058
702.08	72953.1	157601
701.08	73495.9	156783
700.08	73319.2	157138
699.08	74743.8	159418
698.08	72993.9	159234
697.08	74826.4	159262
696.08	75704.8	157043
695.08	75230.7	156258
694.08	74590.2	157913
693.08	75535.2	158237
692.08	73609.5	158633
691.08	75787	157791
690.08	78896.7	160331
689.08	76664.2	159943
688.08	76902.9	161864
687.08	75733	159995
686.08	75400.2	160912
685.08	77188.1	161316
684.08	77213.4	161001
683.08	75652.7	160387
682.08	76018.8	161321
681.08	78342.3	158169
680.08	75523.8	161874
679.08	75722.5	163433
678.08	78273.5	164834
677.08	76755.5	162001
676.08	76381.2	161419
675.08	76131.3	161731
674.08	75818.2	163355
673.08	78643.3	163457
672.08	76251.1	163244
671.08	76479.1	160313
670.08	76708.8	161609
669.08	79092.2	162772
668.08	78280.6	164986
667.08	77840.2	163587
666.08	78554.7	170066
665.08	79783.2	167549
664.08	79314	164709
663.08	80395.6	165040
662.08	80606.3	169026
661.08	79081.4	165634
660.08	81007.3	165373
659.08	78100.1	168473
658.08	79738.8	168506
657.08	79774.6	164677
656.08	78268.8	170230
655.08	77948.8	168537
654.08	80952.2	167676
653.08	83646.4	170016
652.08	80471.7	172260
651.08	81044.4	172551
650.08	80675.5	172794
649.08	80236.9	167881
648.08	79692	169151
647.08	80449.2	173074
646.08	82738.8	174431
645.08	81501.7	172557
644.08	80746	170343
643.08	81820.8	171660
642.08	82407.8	175208
641.08	82596.1	172475
640.08	81573.7	172143
639.08	80697.6	177128
638.08	81010.5	175542
637.08	84204.7	174407
636.08	82879.5	174761
635.08	82534	177360
634.08	80672.8	177235
633.08	81121.4	176132
632.08	80836.9	176431
631.08	83015.6	176880
630.08	82912.4	174784
629.08	84324.5	174883
628.08	80196.8	173313
627.08	82871.8	173360
626.08	82893	175340
625.08	84807.6	178723
624.08	81851	177846
623.08	86066.8	177298
622.08	83121.8	176939
621.08	84511	177708
620.08	84451.4	176833
619.08	83327.8	179640
618.08	83213	179865
617.08	82873	177582
616.08	83587.4	177566
615.08	82845.5	175590
614.08	83430.5	180019
613.08	83878.7	180299
612.08	83455.4	181049
611.08	84365.5	181918
610.08	84920.2	181361
609.08	85761	182909
608.08	82893.5	183800
607.08	86888.4	183879
606.08	85984.7	180884
605.08	83794.7	181739
604.08	86440.4	180742
603.08	83982.4	182708
602.08	85126.3	185680
601.08	85090	183707
600.08	85380.5	182362
599.08	84745.1	183164
598.08	85484	181388
597.08	86040.5	183223
596.08	85325.9	185456
595.08	88352.6	182609
594.08	86394.7	181591
593.08	86531	185479
592.08	85791.7	182953
591.08	86259.7	184003
590.08	87083.4	185189
589.08	86003.4	184177
588.08	88802.4	184765
587.08	84762.6	185422
586.08	85302.4	184613
585.08	88047.2	186513
584.08	85728.8	187970
583.08	86654.2	181911
582.08	86325.9	183815
581.08	85981.3	184033
580.08	87748.3	182562
579.08	86093.4	186425
578.08	88769.8	188312
577.08	86719.5	182109
576.08	88397.7	180759
575.08	89421.7	180083
574.08	90514.8	176625
573.08	85464.4	180229
572.08	86145	181352
571.08	88793.3	177034
570.08	88672.6	178359
569.08	86602.6	181458
568.08	85082.7	180674
567.08	83683.8	190832
566.08	84682.6	196723
565.08	83517.7	198809
564.08	82579.4	195083
563.08	85211.6	178327
562.08	85396.9	177811
561.08	88796.2	178088
560.08	89684.3	173221
559.08	90114.9	173300
558.08	91032.9	175328
557.08	92534.6	172913
556.08	92937.8	173857
555.08	96765.9	175530
554.08	101594	172148
553.08	101887	172029
552.08	96604.4	169765
551.08	90896.7	168764
550.08	90691.7	166020
549.08	89232.6	161817
548.08	88578.3	163225
547.08	84090.2	161292
546.08	80930.7	156498
545.08	74014.5	154967
544.08	70074.1	148670
543.08	63494.3	147818
542.08	59353.8	142513
541.08	53834.3	136487
540.08	50690.4	132938
539.08	49433.7	127903
538.08	48359.2	122778
537.08	52718.6	127065
536.08	52865.8	127517
535.08	63642.7	140406
534.08	124543	194412
533.08	390373	286793
532.08	423084	334353
531.08	120139	348420
530.08	56950.5	328030
529.08	50380.3	155976
528.08	47388.7	111522
527.08	47589.7	108405
526.08	47142.6	105378
525.08	46937.8	104355
524.08	44294.3	103787
523.08	44573.3	103185
522.08	45046.4	102268
521.08	45606.3	106337
520.08	45146.3	107510
519.08	46096.1	101622
518.08	46150.3	105471
517.08	44971.3	104945
516.08	46202	105557
515.08	46754.6	104215
514.08	46001.5	105459
513.08	45997.5	105995
512.08	46663	106377
511.08	45067.5	105274
510.08	45912.2	106823
509.08	47115.7	105820
508.08	45138.1	105250
507.08	45494.8	103501
506.08	48746.7	106083
505.08	46904.2	105504
504.08	45734.1	104486
503.08	47055.3	106454
502.08	46405.9	103422
501.08	45901.9	103878
500.08	46454.3	103334
499.08	47331.1	105831
498.08	47642.3	104247
497.08	48953.9	106576
496.08	48486.2	106847
495.08	45836.2	106174
494.08	45655	103520
493.08	48233.6	101843
492.08	47288.2	104397
491.08	45761.5	104830
490.08	48727.6	104562
489.08	46284.3	105875
488.08	47178	105253
487.08	46812.6	105145
486.08	48559.4	107294
485.08	47652.3	103807
484.08	46534.9	106916
483.08	47115.8	107801
482.08	46835.4	104929
481.08	48086	103518
480.08	47208.9	104553
479.08	47422.4	104855
478.08	47745.9	105212
477.08	47723.1	103169
476.08	48200.9	99617.1
475.08	49394.4	95583.4
474.08	47477.4	94741
473.08	47593.1	97565
472.08	47143.5	99913.8
471.08	47191	94352
470.08	47472.7	85863.9
469.08	47270.3	79984.5
468.08	47276.9	76868.8
467.08	48773	80516.1
466.08	48134.8	97964.6
465.08	48852.1	140011
464.08	47369.2	130310
463.08	47641.4	92985.2
462.08	47340.7	72222.6
461.08	49396.7	72061.4
460.08	47997.5	118384
459.08	49868.3	265990
458.08	47784.2	159769
457.08	49770.9	57964.9
456.08	50474.1	46392.7
455.08	48341.4	45668.8
454.08	48154.7	43832.7
453.08	50802.6	43864.5
452.08	48648.1	43480.9
451.08	49333.7	42561.7
450.08	50002.5	43078.4
449.08	49360.7	41193.3
448.08	46444.7	43056
447.08	49501.3	43297.1
446.08	48050	43085.5
445.08	49732.8	44041.1
444.08	48403.2	43291.1
443.08	49359.1	42556
442.08	50584.3	42050.9
441.08	49087.2	43511.6
440.08	48916.4	43800.7
439.08	50555.4	42213.4
438.08	50774.8	43928.9
437.08	50601.7	45022.7
436.08	50417.3	43061.8
435.08	48475.7	43784.9
434.08	48408.9	43232
433.08	51379.7	43233
432.08	50158.1	43184.6
431.08	51223.4	42922.3
430.08	51535.7	43162.6
429.08	50243.2	43208.7
428.08	50770.1	42175.2
427.08	50515.1	44232.7
426.08	50759.6	43804.9
425.08	52129.9	44289.9
424.08	48951	43576.5
423.08	49326.6	43360.6
422.08	50987.8	42637.4
421.08	52219	43638.3
420.08	51337.5	41545.4
419.08	50928.1	43308.9
418.08	51907.8	42791.2
417.08	50682.2	41841.9
416.08	48785.8	42604.5
415.08	50189	42669.3
414.08	50526	43760.4
413.08	51463.2	42787.9
412.08	51410	40111.3
411.08	51825.8	41609.5
410.08	52122.1	39947.9
409.08	51098.7	40315.9
408.08	50552.3	38669.6
407.08	52752.4	41536.8
406.08	52229.3	39936.9
405.08	51260.8	39807.9
404.08	51662.9	40427.4
403.08	50884.7	48424.5
402.08	51696.6	67019.4
401.08	52698.3	65519.4
400.08	53779.8	55360.7
399.08	52075.2	45846.9
398.08	52463.5	40924
397.08	53178.3	40340.7
396.08	51863.9	38593
395.08	52548.1	39577.1
394.08	53039.3	39249.1
393.08	52800.8	40670.4
392.08	52510.2	39104.5
391.08	52979.6	41454.4
390.08	53761.1	41128.1
389.08	51839.7	40525.3
388.08	53796.3	40691.6
387.08	54576.5	41040.8
386.08	52289.5	40810.8
385.08	54810.3	40124
384.08	52058.4	40166.7
383.08	52622.2	41551.8
382.08	54569.9	42123.4
381.08	54089.6	39697.4
380.08	55014.8	41487.8
379.08	51980.5	42439.1
378.08	53755.6	42112.2
377.08	54908.7	40980
376.08	54229.2	41595.4
375.08	55569.2	41499.7
374.08	54645.9	41121.6
373.08	53265.7	42239.3
372.08	53243.6	41131
371.08	53688.8	42185
370.08	54566.4	42526.7
369.08	56633.3	42800.9
368.08	57579.9	42721.4
367.08	55477.7	42876.2
366.08	56127.6	41712.4
365.08	55906.6	42835.4
364.08	54304.2	42413.2
363.08	55546.9	42235.6
362.08	56988.7	43113.4
361.08	54982.4	43495.9
360.08	55585.9	42883.1
359.08	55876.3	43567.9
358.08	55135	41543.4
357.08	55152.7	43789
356.08	55753.9	43427.3
355.08	55833.7	43258.8
354.08	56741.4	45607.9
353.08	56512.5	44451.8
352.08	55620.8	43023.6
351.08	57661.6	45008.3
350.08	58656.3	45153.3
349.08	57251.1	47363.8
348.08	61140.8	45771.5
347.08	61351.5	46479.5
346.08	57891.3	44269.5
345.08	56570	46390.4
344.08	56264	45113.5
343.08	56608.5	46454.8
342.08	55790	46521.3
341.08	58371.5	46568.9
340.08	55570.9	47265.8
339.08	58528.2	48669.9
338.08	57756.5	46080
337.08	55337.3	47970.5
336.08	57602	48297.8
335.08	60126.3	48199.3
334.08	59103.8	48621
333.08	58361	47929.4
332.08	58747.9	49347.3
331.08	58965.3	48490.7
330.08	59691.5	47132.9
329.08	57943.4	48472
328.08	61547.4	48583.4
327.08	59109.3	47561.8
326.08	58892.7	48062.3
325.08	59572.6	51050.7
324.08	59416	49521.1
323.08	60623.4	50798.5
322.08	60067	50013.5
321.08	59573.2	50358.2
320.08	62190.1	52686.3
319.08	59652.8	50757.2
318.08	59151.5	53502.3
317.08	58598.7	51638.1
316.08	60041.5	52245.2
315.08	59392.7	52116.2
314.08	57783.4	53343.1
313.08	58336.3	55389.2
312.08	58963.5	53964.1
311.08	60237.6	55323.9
310.08	61242.5	54622.5
309.08	60529.5	54241.1
308.08	63782.4	53300.8
307.08	61174.2	55468.7
306.08	64228.5	56551.1
305.08	65869.7	54221.1
304.08	69012.2	53468.3
303.08	68460.9	52470.3
302.08	66211.9	51504.5
301.08	62955.7	49238
300.08	59334.6	48158
299.08	58408.8	47849.3
298.08	51101.6	43935.4
297.08	47813.4	41954.9
296.08	44497.2	40879.3
295.08	40777.5	40752.1
294.08	37041.5	37912.1
293.08	33455.5	39969.6
292.08	31304.2	38456.5
291.08	30389.7	38699.6
290.08	32121.3	52591.2
289.08	35432.7	66231.7
288.08	37847	58138.7
287.08	46358.3	84679
286.08	100226	182039
285.08	343460	325607
284.08	253757	131857
283.08	54084.1	42519
282.08	33688.1	31880.5
281.08	29887.2	28760.5
280.08	28361.1	28468.8
279.08	28039.1	27023.8
278.08	27813	27384.1
277.08	28073.8	28277.9
276.08	27383.3	27191.5
275.08	27752	27500.9
274.08	27185	28572.2
273.08	27594.2	28410.2
272.08	27385.1	30146.1
271.08	27953.7	34781.1
270.08	28041.2	40358.2
269.08	28987.5	43300.5
268.08	27179.1	36824.5
267.08	27504.3	30585.7
266.08	28206.1	29244.5
265.08	27521	26298.7
264.08	27448.7	26527
263.08	27882	25703.2
262.08	28429.2	27317.6
261.08	27498	25980.3
260.08	26950.5	26776.7
259.08	28710.1	25374.1
258.08	28266	25587.2
257.08	26617	25199.6
256.08	27551.7	25596.6
255.08	28004.6	26572.5
254.08	28443.3	25141
253.08	28019.8	26774.9
252.08	30236.9	26080.9
251.08	28074.9	25388.6
250.08	28188.2	26796.6
249.08	29812.6	26625.6
248.08	28380.9	26043.8
247.08	29292.4	26769
246.08	27422.1	27174.2
245.08	27788.8	25906.9
244.08	29231.3	27768.9
243.08	28449.7	26193.8
242.08	29103.7	26648.9
241.08	27630.4	25876.9
240.08	28763.3	26455.1
239.08	29643.5	25266
238.08	27927.7	25033.5
237.08	27505.3	27149.6
236.08	28158.5	25703.3
235.08	28337.3	24440.4
234.08	29001.2	26228.6
233.08	29199	26983.4
232.08	28590.6	26348
231.08	29645.1	27664
230.08	29140.6	26442.8
229.08	28545.2	27053.3
228.08	27927.1	27089.7
227.08	30395.3	27262.9
226.08	30058.2	26624.9
225.08	30072.9	27083.6
224.08	29464.1	26519.1
223.08	30108.1	28536.1
222.08	29543	26918.2
221.08	29311.6	27211
220.08	30380.9	26760.5
219.08	29505.7	28151.5
218.08	29673.1	27902.2
217.08	31266.7	28145.4
216.08	29473	27216.1
215.08	30593.1	25961.6
214.08	30868.3	25189.5
213.08	28564.2	26144.8
212.08	30214.8	25267.2
211.08	29504.2	24020.8
210.08	29872.2	23824.1
209.08	30760.2	22157.8
208.08	30173.8	23282.3
207.08	30222.3	22940.1
206.08	30625	22792.9
205.08	30976.6	21493.2
204.08	29717.8	22084.7
203.08	29837.7	21793.8
202.08	31198.8	23708.9
201.08	29958.5	30007.1
200.08	31767.4	45871.6
199.08	31258.2	51449.5
198.08	32412.6	55851.6
197.08	31666.5	30196.1
196.08	32002.5	21821.6
195.08	31091.8	21607.1
194.08	33216.1	20990.4
193.08	32099.9	21452.1
192.08	31058	23226.7
191.08	32780.6	23980.3
190.08	31860.6	22781.1
189.08	32616.1	22277.5
188.08	31983.2	20958.1
187.08	32588.5	20783.8
186.08	32078.7	20068.1
185.08	31499.8	21888.2
184.08	31871.5	21558.3
183.08	33040.7	20075.6
182.08	31157	21274
181.08	31876.6	21881
180.08	32623.6	21613.8
179.08	32601.4	20521.2
178.08	33245.2	21528.2
177.08	36549.3	21995.7
176.08	35520.5	21827.7
175.08	35373.2	20987.7
174.08	35386.9	22098.6
173.08	35940.2	21319.3
172.08	36747	21895.3
171.08	35861	21790
170.08	35896.6	22108.1
169.08	35191.5	21187.5
168.08	34808.8	20530.2
167.08	32709.2	19679.1
166.08	30306	21504.1
165.08	28380.1	19560.4
164.08	25898.2	20534.2
163.08	24424.9	20564.1
162.08	22713.7	19688.6
161.08	23213.5	20153.6
160.08	21516.8	20671.8
159.08	24205.1	20321.4
158.08	22682.8	20326.9
157.08	27504.7	22390.4
156.08	38293	23694.7
155.08	64963.3	27068.1
154.08	114797	29577.4
153.08	130137	27864.6
152.08	71100.9	23691.1
151.08	38444.8	22247.4
150.08	27563.4	21155
149.08	25036.8	20025.4
148.08	21207.2	20099.6
147.08	21021	20560.7
146.08	20616.3	20937.2
145.08	20592.3	19937.3
144.08	20872	20957.2
143.08	19869.6	20256.3
142.08	19764.4	21448
141.08	21761.7	20856.2
140.08	19305.6	20977
139.08	19121.8	21686.1
138.08	19033.2	20176.4
137.08	18515.7	19951.2
136.08	20303.7	21247.1
135.08	19120.7	20126.9
134.08	18814.7	22923.8
133.08	18917.8	23309.6
132.08	17689.7	21150.2
131.08	18981.3	20697.2
130.08	19418	20837.4
129.08	18363	21569.2
128.08	19764.5	22041.7
127.08	20852.5	21201.6
126.08	20072.7	20763.4
125.08	22828.2	20821
124.08	22815.2	20461.3
123.08	23844.1	21149.1
122.08	23048.7	20373.6
121.08	22199.6	21520
120.08	23107.1	22781.8
119.08	22356.8	20658.6
118.08	21119	20137.3
117.08	21045.8	21377.1
116.08	18432.4	20330
115.08	15859.1	22185.9
114.08	14229.7	20192.2
113.08	13219.8	20666.2
112.08	10631.2	18911.5
111.08	8664.18	20479.1
110.08	9159.76	21360.9
109.08	7206.56	20395.7
108.08	6874.01	20702.1
107.08	7337.25	20440.2
106.08	7994.43	19319.9
105.08	13407.1	21813.2
104.08	39819	29330.2
103.08	101042	31688.4
102.08	144154	27384.6
101.08	52888.6	22036.3
100.08	11754.8	20816.2
99.08	7332	18326.9
98.08	6437.93	21247.8
97.08	6605.23	20282.8
96.08	5619.19	21116.8
95.08	5764.46	19999.2
94.08	5917.68	20329.4
93.08	5441.35	21576.8
92.08	5748.69	21927.2
91.08	5463.78	21903.5
90.08	5480.46	21991.7
89.08	5227.44	21514.3
88.08	6010.29	22112.6
87.08	5693.49	21152.1
86.08	5497.24	19910.9
85.08	5584.04	21028.7
84.08	6273.7	21830.3
83.08	5415.99	20497.6
82.08	5537.48	21177.8
81.08	5129.28	21372
80.08	5750.82	20953.4
79.08	5758.44	20014.1
78.08	5388.21	21346.9
77.08	6176.71	19822.8
76.08	5909	19976
75.08	5808.4	21173.8
74.08	6111.02	19420.7
73.08	5766	18647.4
72.08	5715.52	19533.3
71.08	5643.51	19038.6
70.08	6075.07	18432.3
69.08	5491.64	18382
68.08	5432.4	19950.2
67.08	5827.1	20203.1
66.08	5928.36	19353.8
65.08	5724.67	20566.7
64.08	6104.34	24368.2
63.08	6460.28	29267.7
62.08	5873.61	32672
61.08	6077.1	25628.6
60.08	6012.14	21674.1
59.08	6143.93	18805
58.08	5666.03	18163.9
57.08	6234.02	18215
56.08	6719.95	17275.1
55.08	5867.2	18492.9
54.08	6227.38	17185.3
53.08	6368.58	18111
52.08	5597.15	18256.4
51.08	6224.96	17458.7
50.08	5846.53	17900.5
49.08	6394.03	16639.3
48.08	6167.28	16042.2
47.08	5975.7	15409.3
46.08	7051.21	14762.9
45.08	7013.4	14749
44.08	6208.44	14026
43.08	6205.54	14667.7
42.08	6505.11	15330.1
41.08	6269.42	16489
40.08	6130.82	18197.7
39.08	5372.94	22815.1
38.08	5815.67	34573.8
37.08	5913.59	41721.4
36.08	5425.67	24868.5
35.08	5312.9	13620.7
34.08	5390.76	9870.21
33.08	5260.08	9079.47
32.08	4755.74	9275.87
31.08	5574.88	8330.02
30.08	5730.09	8599.45
29.08	6176.93	8813.99
28.08	6684.33	9552.37
27.08	10462.4	10366.9
26.08	15524.4	11831.1
25.08	16442.5	13525.7
24.08	11697.9	13916.5
23.08	6561.44	14830.7
22.08	3913.17	16061.9
21.08	3447.93	12248
20.08	2951.18	9438.8
19.08	3453.44	7747.55
18.08	5673.66	6230.79
17.08	9338.18	7043.96
16.08	7707.6	7596.03
15.08	3880.7	5984.11
14.08	4019.28	4847.88
13.08	5688.93	5209.11
12.08	4411.67	4170.22
11.08	3603.95	3652.77
10.08	3773.47	3948.02
9.08	5246.19	4133.47
8.08	5359.18	5362.72
7.08	4840.81	7611.39
6.08	3720.54	8332.06
5.08	2325.22	8936.89
4.08	855.554	6489.31
3.08	253.006	1996.28
2.08	0	401.768
1.08	136.867	46.2068
0.08	29.0679	45.6386
-0.92	62.2242	68.4773
-1.92	22.836	1.73784
-2.92	22.8444	43.9454
-3.92	137.102	68.5485
-4.92	22.8563	68.5757
-5.92	87.4555	68.5944
-6.92	118.377	45.7466
-7.92	22.8804	68.6465
-8.92	22.8876	68.6668

## Sheet: Supplementary Fig.2
Supplementary Figure 2a										Supplementary Figure 2b&2d			Supplementary Figure 2c
Time (min)	Swelling ratio (%)									Wavenumber （cm-1）	Fuctional group		Wavenumber （cm-1）	Transmittance (%）
	n-Hexane	n-Hexadecane	FC-72	Tetrachlormethane	Silicone oil-20	Silicone oil-100	Salad oil	Chili oil		3305	-OH			PDMS	n-Hexadecane	FC-72	Tetrachloromethane	Silicone oil-20	Silicone oil-100	Salad oil	Chili oil
0	100	100	100	100	100	100	100	100		2962	C-H		3997.91	0.99216	0.99647	0.99181	0.99247	0.99133	0.991	0.9964	0.99452
10	124	103	100	103	102	100	100	100		2931	-NH-		3995.99	0.99254	0.99664	0.99213	0.99275	0.99164	0.99122	0.99644	0.99477
20	126	106	101	108	105	101	100	100		2925	-CH2-		3994.06	0.99296	0.99687	0.99247	0.99309	0.99199	0.9914	0.99642	0.99513
30	127	109	101	114	106	101	101	100		2923	-CH2-		3992.13	0.99324	0.99697	0.99279	0.99341	0.99236	0.99166	0.99641	0.99537
40	128	109	102	115	106	101	101	100		2865	-CH2-		3990.2	0.99333	0.99692	0.99307	0.99366	0.99261	0.992	0.99648	0.99545
50	129	109	102	116	106	101	101	101		2854	-CH2-		3988.27	0.99345	0.99696	0.99333	0.99396	0.99283	0.99242	0.9967	0.9956
60	130	110	102	116	107	102	101	101		2854	-CH2-		3986.34	0.99371	0.99713	0.99351	0.99431	0.99311	0.99282	0.99696	0.9959
70	131	110	102	116	107	102	101	101		1747	C=O		3984.41	0.99401	0.99722	0.99364	0.99457	0.9934	0.99304	0.99705	0.99611
80	132	110	102	116	107	102	101	101		1727	C=O		3982.49	0.9943	0.99723	0.99388	0.99468	0.99372	0.99323	0.99698	0.99617
90	132	110	102	116	107	102	101	101		1639	-OH		3980.56	0.99462	0.99727	0.99414	0.99468	0.99406	0.99347	0.99697	0.99609
100	132	111	102	116	108	103	101	101		1466	-CH2-		3978.63	0.99487	0.9972	0.99425	0.9947	0.99424	0.99369	0.99708	0.99594
110	132	111	103	116	108	103	102	101		1455	S-CH3		3976.7	0.99498	0.99694	0.99424	0.99485	0.99422	0.99383	0.99709	0.99594
120	132	111	103	116	108	103	102	101		1412	C-H		3974.77	0.99517	0.99681	0.99422	0.99506	0.99418	0.99395	0.99698	0.99608
130	132	111	103	116	108	103	102	101		1257	Si-CH3		3972.84	0.99553	0.99704	0.99431	0.99529	0.99425	0.99411	0.99698	0.99622
140	132	112	103	116	108	103	102	101		1010	O-Si-O		3970.91	0.99587	0.99738	0.99454	0.99556	0.99441	0.99439	0.99713	0.99633
150	132	112	103	116	109	103	102	101		787	Si-(CH3)2		3968.99	0.99617	0.9977	0.99477	0.99576	0.99469	0.99465	0.99722	0.99638
160	132	112	103	116	109	103	102	101					3967.06	0.99648	0.99799	0.99494	0.99582	0.99512	0.99487	0.99734	0.99641
170	132	112	103	116	109	104	102	101					3965.13	0.99662	0.99791	0.99518	0.99599	0.99559	0.99522	0.99759	0.99656
180	132	112	103	116	109	104	102	101					3963.2	0.99653	0.9974	0.9955	0.99633	0.99584	0.99563	0.99784	0.9967
190	132	112	103	116	109	104	102	101					3961.27	0.99656	0.99713	0.99578	0.99664	0.996	0.99589	0.99795	0.99674
200	132	112	103	116	109	104	102	101					3959.34	0.9969	0.9973	0.99607	0.99691	0.99626	0.99608	0.99792	0.99688
210	132	112	103	116	109	104	102	101					3957.41	0.99732	0.99748	0.99627	0.99714	0.99652	0.99631	0.99783	0.99713
220	132	112	103	116	109	104	102	101					3955.49	0.99766	0.99766	0.99628	0.99727	0.9968	0.99648	0.99788	0.99731
230	132	112	103	116	109	104	102	101					3953.56	0.9977	0.9977	0.99627	0.9974	0.99699	0.99658	0.99808	0.99734
240	132	112	103	116	109	104	102	101					3951.63	0.99729	0.997	0.99633	0.99757	0.99696	0.99666	0.99813	0.99734
250	132	112	103	116	109	104	102	101					3949.7	0.99685	0.99588	0.99637	0.99762	0.99685	0.99663	0.99803	0.99741
260	132	112	103	116	109	105	102	101					3947.77	0.99694	0.99565	0.9964	0.99748	0.99684	0.99658	0.9981	0.99751
270	132	112	103	116	109	105	102	101					3945.84	0.99718	0.99592	0.99645	0.99741	0.99703	0.99675	0.99833	0.99757
280	132	112	103	116	109	105	102	101					3943.91	0.99706	0.9956	0.99638	0.99752	0.99723	0.99703	0.99835	0.99752
290	132	112	103	116	109	105	102	101					3941.99	0.9971	0.99572	0.99623	0.99762	0.9972	0.9971	0.99811	0.99731
300	132	112	103	116	109	105	102	101					3940.06	0.9976	0.99684	0.9962	0.99768	0.99707	0.99702	0.99793	0.9971
													3938.13	0.99815	0.9977	0.99636	0.99779	0.99712	0.99711	0.99795	0.99715
													3936.2	0.99838	0.99738	0.99664	0.99793	0.99737	0.99739	0.99812	0.99747
													3934.27	0.99805	0.99579	0.99694	0.99805	0.99761	0.99768	0.99841	0.99779
													3932.34	0.99757	0.99428	0.99708	0.99814	0.99773	0.99785	0.9986	0.99786
													3930.41	0.99773	0.99458	0.99702	0.99819	0.99781	0.99795	0.99855	0.99776
													3928.49	0.99828	0.99557	0.99698	0.99823	0.99787	0.99798	0.99845	0.99777
													3926.56	0.99831	0.9953	0.997	0.99828	0.99776	0.99784	0.99848	0.99785
													3924.63	0.99801	0.9945	0.99696	0.99826	0.9976	0.99764	0.99854	0.99783
													3922.7	0.99804	0.9945	0.99691	0.9982	0.99759	0.99763	0.9985	0.99774
													3920.77	0.99795	0.99429	0.99696	0.99829	0.99782	0.99775	0.99846	0.9978
													3918.84	0.99754	0.9934	0.997	0.99842	0.99808	0.99775	0.9984	0.99796
													3916.91	0.99761	0.99344	0.99689	0.99827	0.99807	0.9976	0.99814	0.99783
													3914.99	0.99837	0.99499	0.99677	0.99799	0.99783	0.99754	0.99782	0.99742
													3913.06	0.99906	0.99645	0.99669	0.99787	0.99769	0.99758	0.99766	0.99706
													3911.13	0.99928	0.99682	0.99661	0.99788	0.99768	0.99756	0.99763	0.99684
													3909.2	0.99894	0.99619	0.99669	0.99795	0.99769	0.99754	0.99775	0.9969
													3907.27	0.99777	0.99381	0.99706	0.99827	0.99782	0.99768	0.99826	0.99755
													3905.34	0.99592	0.98996	0.99755	0.99878	0.99806	0.99802	0.99912	0.99862
													3903.41	0.99459	0.98703	0.99775	0.9991	0.99821	0.99834	0.99969	0.99924
													3901.49	0.9946	0.98683	0.99755	0.99903	0.99821	0.99842	0.99959	0.99902
													3899.56	0.9957	0.98913	0.9972	0.99868	0.99802	0.99824	0.99908	0.99844
													3897.63	0.99727	0.9927	0.99681	0.99815	0.99759	0.99783	0.9984	0.99782
													3895.7	0.99819	0.9948	0.99655	0.9977	0.99721	0.9974	0.99796	0.99739
													3893.77	0.99777	0.99386	0.99654	0.99768	0.9972	0.99733	0.99815	0.99755
													3891.84	0.99693	0.99222	0.99655	0.99787	0.99733	0.99749	0.9985	0.99793
													3889.91	0.99701	0.99299	0.99641	0.99772	0.99728	0.99733	0.99838	0.99774
													3887.99	0.99706	0.99353	0.99638	0.99752	0.99723	0.99703	0.99835	0.99752
													3886.06	0.99661	0.99217	0.99658	0.99774	0.99741	0.99711	0.99858	0.99776
													3884.13	0.99635	0.99152	0.99653	0.99786	0.99742	0.99722	0.99834	0.99772
													3882.2	0.99634	0.9915	0.99665	0.99791	0.99743	0.9974	0.99812	0.99767
													3880.27	0.99667	0.99209	0.99686	0.99784	0.99735	0.99747	0.99813	0.99756
													3878.34	0.99767	0.99437	0.99679	0.99744	0.99715	0.99729	0.99783	0.99691
													3876.41	0.99798	0.99498	0.99677	0.9974	0.99735	0.99727	0.99768	0.99662
													3874.49	0.99727	0.99289	0.99702	0.99789	0.99779	0.99755	0.99806	0.99707
													3872.56	0.99646	0.9905	0.99734	0.99832	0.99798	0.99795	0.99857	0.99765
													3870.63	0.99591	0.98912	0.99747	0.99837	0.99803	0.99824	0.99878	0.99803
													3868.7	0.9962	0.98994	0.99727	0.99812	0.99801	0.99815	0.99842	0.99785
													3866.77	0.99676	0.99116	0.99711	0.99804	0.99801	0.99794	0.99804	0.99753
													3864.84	0.99671	0.99088	0.99713	0.9982	0.99806	0.99792	0.99797	0.99754
													3862.91	0.99708	0.99167	0.99699	0.99791	0.9978	0.99779	0.99755	0.99715
													3860.99	0.99824	0.99415	0.99676	0.99725	0.99733	0.9975	0.99679	0.99631
													3859.06	0.99888	0.99519	0.99679	0.99694	0.99717	0.9974	0.99648	0.99595
													3857.13	0.99808	0.99293	0.99723	0.99745	0.99752	0.9978	0.99726	0.99677
													3855.2	0.99564	0.98718	0.998	0.99877	0.99834	0.99875	0.99911	0.99891
													3853.27	0.99384	0.98324	0.99818	0.99947	0.99865	0.9991	0.99986	1
													3851.34	0.99572	0.98789	0.99729	0.99824	0.99773	0.99794	0.99804	0.99801
													3849.41	0.99822	0.99403	0.99644	0.99674	0.99667	0.99666	0.9962	0.99577
													3847.49	0.99919	0.99671	0.99611	0.99605	0.99615	0.99612	0.99559	0.99486
													3845.56	0.99874	0.99601	0.99613	0.99611	0.99615	0.99621	0.99579	0.9949
													3843.63	0.99751	0.99331	0.99637	0.99657	0.99646	0.99656	0.99635	0.99544
													3841.7	0.99604	0.99006	0.99687	0.99712	0.99685	0.997	0.99715	0.99624
													3839.77	0.99471	0.98727	0.99748	0.99771	0.99733	0.99758	0.99805	0.99718
													3837.84	0.99442	0.98698	0.99764	0.99793	0.9976	0.99777	0.99835	0.99752
													3835.91	0.99536	0.98947	0.99722	0.99752	0.99723	0.99727	0.99784	0.99695
													3833.99	0.99632	0.99184	0.99675	0.99687	0.99672	0.99668	0.99717	0.99618
													3832.06	0.99706	0.99344	0.99638	0.99651	0.99624	0.99624	0.99676	0.99576
													3830.13	0.99785	0.99483	0.99631	0.99646	0.99608	0.99613	0.99646	0.99548
													3828.2	0.99808	0.99533	0.99649	0.99657	0.99626	0.99638	0.99639	0.99544
													3826.27	0.99775	0.99492	0.9968	0.99691	0.99675	0.99689	0.99656	0.99568
													3824.34	0.99692	0.9932	0.99712	0.99754	0.99753	0.99756	0.99717	0.99636
													3822.41	0.99533	0.98938	0.99751	0.99841	0.99844	0.99833	0.99822	0.99759
													3820.49	0.99459	0.98741	0.99769	0.99867	0.9988	0.99851	0.99853	0.99801
													3818.56	0.99537	0.9891	0.99768	0.99837	0.99874	0.99836	0.99808	0.99743
													3816.63	0.99612	0.99088	0.99768	0.99829	0.99874	0.99845	0.99774	0.9971
													3814.7	0.99731	0.99391	0.99728	0.9979	0.99827	0.99816	0.99679	0.99638
													3812.77	0.99877	0.99751	0.99665	0.99713	0.9975	0.99755	0.99562	0.9952
													3810.84	0.99915	0.99844	0.99648	0.9969	0.99725	0.99747	0.99544	0.99481
													3808.91	0.99821	0.99628	0.99688	0.99756	0.99779	0.99803	0.99631	0.99567
													3806.99	0.9971	0.99372	0.99732	0.99834	0.99858	0.99855	0.99724	0.99675
													3805.06	0.99671	0.99266	0.99754	0.99871	0.99914	0.99876	0.99763	0.99713
													3803.13	0.99602	0.99087	0.99792	0.99914	0.99967	0.99915	0.99816	0.99768
													3801.2	0.99555	0.98982	0.99804	0.9991	0.99948	0.99916	0.99828	0.99796
													3799.27	0.99631	0.99198	0.99759	0.99831	0.99837	0.99852	0.99743	0.99714
													3797.34	0.99703	0.99429	0.99733	0.99802	0.99788	0.99839	0.9969	0.99643
													3795.41	0.99768	0.99636	0.99736	0.99822	0.99814	0.99861	0.99669	0.99603
													3793.49	0.99854	0.99864	0.99737	0.99817	0.99832	0.99843	0.99621	0.99548
													3791.56	0.99905	0.99984	0.99733	0.99801	0.99832	0.99819	0.99579	0.99508
													3789.63	0.99912	0.99983	0.99727	0.99796	0.99829	0.99811	0.99562	0.99498
													3787.7	0.99881	0.99897	0.99716	0.99793	0.99827	0.99796	0.99548	0.995
													3785.77	0.99815	0.99779	0.99705	0.99788	0.99827	0.99777	0.99531	0.99505
													3783.84	0.99766	0.99722	0.99697	0.9978	0.99817	0.99761	0.99522	0.99504
													3781.91	0.99716	0.99652	0.99692	0.99778	0.99806	0.99742	0.99536	0.99513
													3779.99	0.99647	0.99534	0.99669	0.9978	0.998	0.99703	0.9956	0.99524
													3778.06	0.9965	0.99588	0.99626	0.99752	0.99769	0.99647	0.99542	0.99495
													3776.13	0.99706	0.9977	0.99584	0.99709	0.99723	0.99601	0.99496	0.99452
													3774.2	0.99728	0.99825	0.99579	0.99699	0.99717	0.99605	0.99489	0.99462
													3772.27	0.99649	0.99643	0.99602	0.9973	0.99753	0.99654	0.9954	0.99536
													3770.34	0.99555	0.99413	0.99628	0.99765	0.99779	0.99691	0.99594	0.99605
													3768.41	0.99556	0.99373	0.99638	0.9977	0.99768	0.99696	0.99586	0.99595
													3766.49	0.99615	0.99451	0.99637	0.99755	0.99746	0.99713	0.99543	0.99545
													3764.56	0.99674	0.9955	0.99643	0.99748	0.99749	0.99747	0.99516	0.99507
													3762.63	0.99696	0.99577	0.99661	0.99764	0.99782	0.99771	0.99525	0.99502
													3760.7	0.99642	0.99409	0.99685	0.99799	0.99826	0.99802	0.9957	0.99542
													3758.77	0.99591	0.99249	0.99706	0.99824	0.99844	0.99836	0.996	0.99573
													3756.84	0.99597	0.99267	0.99717	0.99833	0.99835	0.99854	0.99598	0.99571
													3754.91	0.99558	0.99179	0.99737	0.99855	0.99845	0.99876	0.99632	0.99608
													3752.99	0.99399	0.98766	0.99766	0.99905	0.99897	0.99931	0.99744	0.99734
													3751.06	0.99243	0.9833	0.99768	0.99936	0.99943	0.99982	0.99836	0.99852
													3749.13	0.99287	0.98367	0.99737	0.99897	0.99915	0.99959	0.998	0.99813
													3747.2	0.99372	0.98506	0.99732	0.99873	0.99878	0.99922	0.99765	0.99743
													3745.27	0.99381	0.98474	0.99756	0.99908	0.99883	0.99924	0.99789	0.99754
													3743.34	0.99466	0.98654	0.9974	0.99875	0.99856	0.99891	0.9972	0.99693
													3741.42	0.99609	0.98976	0.99706	0.99781	0.99794	0.99823	0.99596	0.99557
													3739.49	0.9962	0.98965	0.99723	0.99769	0.99793	0.99812	0.9959	0.99529
													3737.56	0.99444	0.98512	0.99787	0.99859	0.99861	0.99874	0.99704	0.99627
													3735.63	0.99245	0.98024	0.99849	0.99968	0.99934	0.99957	0.99817	0.99735
													3733.7	0.99294	0.98116	0.99859	1	0.99951	1	0.99835	0.99752
													3731.77	0.99519	0.98622	0.9981	0.99955	0.99901	0.99971	0.99773	0.99678
													3729.84	0.99668	0.9897	0.99762	0.99883	0.9983	0.99912	0.99674	0.99566
													3727.92	0.99672	0.98989	0.99737	0.99839	0.99782	0.99857	0.99624	0.99515
													3725.99	0.99614	0.9887	0.99709	0.9981	0.99756	0.99811	0.99622	0.9952
													3724.06	0.99591	0.98855	0.99677	0.99782	0.99723	0.99778	0.99624	0.9953
													3722.13	0.99621	0.98992	0.99638	0.99752	0.99679	0.99748	0.99612	0.99519
													3720.2	0.99691	0.99227	0.9959	0.99696	0.99607	0.99703	0.99568	0.9947
													3718.27	0.99773	0.99473	0.9955	0.99638	0.99547	0.99666	0.99509	0.99411
													3716.34	0.99804	0.99567	0.99544	0.99626	0.99539	0.99665	0.99505	0.99407
													3714.42	0.99713	0.99341	0.99597	0.99694	0.99599	0.9973	0.99605	0.99514
													3712.49	0.99517	0.98862	0.9967	0.99788	0.99687	0.99833	0.9975	0.99679
													3710.56	0.99438	0.98672	0.99687	0.99787	0.99706	0.99863	0.99781	0.99719
													3708.63	0.99572	0.9899	0.99652	0.99693	0.99635	0.99791	0.9968	0.99608
													3706.7	0.99711	0.99337	0.99624	0.99607	0.99551	0.99709	0.99577	0.99502
													3704.77	0.99726	0.99399	0.99626	0.99559	0.99508	0.99668	0.99541	0.9948
													3702.84	0.99659	0.99252	0.99651	0.99517	0.9948	0.99655	0.99536	0.99492
													3700.92	0.99653	0.99232	0.99659	0.9944	0.9941	0.99632	0.99483	0.99441
													3698.99	0.99715	0.99385	0.99635	0.99343	0.99319	0.99574	0.99389	0.99339
													3697.06	0.99737	0.99484	0.99624	0.99277	0.99257	0.99513	0.99324	0.99258
													3695.13	0.99697	0.99445	0.99657	0.99254	0.9923	0.99492	0.99313	0.99232
													3693.2	0.99594	0.99214	0.99713	0.99261	0.99231	0.99517	0.99355	0.99279
													3691.27	0.99436	0.98825	0.99756	0.9928	0.99255	0.99559	0.99428	0.99372
													3689.34	0.99379	0.98679	0.99759	0.99264	0.99262	0.99571	0.99458	0.99406
													3687.42	0.99534	0.99048	0.9972	0.99176	0.9919	0.9951	0.99372	0.99307
													3685.49	0.99706	0.99481	0.99674	0.99078	0.99081	0.99421	0.99245	0.99174
													3683.56	0.99757	0.99658	0.99658	0.99051	0.99039	0.99387	0.99195	0.99134
													3681.63	0.99699	0.99574	0.99678	0.99094	0.99082	0.99422	0.99228	0.9919
													3679.7	0.99577	0.99285	0.99721	0.99124	0.99114	0.99462	0.99281	0.99265
													3677.77	0.99393	0.98804	0.99789	0.99111	0.99091	0.99472	0.99335	0.99347
													3675.84	0.99223	0.98387	0.99842	0.99105	0.99073	0.99471	0.99381	0.99428
													3673.92	0.99238	0.98491	0.99814	0.99117	0.9909	0.99476	0.99379	0.99425
													3671.99	0.99275	0.98671	0.99773	0.99134	0.99117	0.99493	0.99393	0.99402
													3670.06	0.99283	0.98732	0.99744	0.9913	0.99111	0.99489	0.99403	0.99379
													3668.13	0.99444	0.99105	0.99692	0.99052	0.99039	0.99431	0.993	0.9926
													3666.2	0.99639	0.99569	0.99647	0.98946	0.98965	0.99371	0.99167	0.99122
													3664.27	0.99706	0.9977	0.99638	0.98879	0.98934	0.99342	0.99104	0.99056
													3662.34	0.99723	0.99794	0.99646	0.98864	0.98937	0.99331	0.99101	0.99046
													3660.42	0.99697	0.99714	0.99661	0.98904	0.98972	0.99346	0.99147	0.99078
													3658.49	0.99619	0.99523	0.99696	0.98992	0.99041	0.9939	0.99247	0.99172
													3656.56	0.99537	0.99343	0.99719	0.99082	0.99103	0.99437	0.99344	0.99281
													3654.63	0.99508	0.99288	0.99712	0.99135	0.99139	0.99468	0.99388	0.99338
													3652.7	0.99405	0.9904	0.9973	0.99216	0.99215	0.99521	0.99478	0.99436
													3650.77	0.99169	0.98443	0.99793	0.9936	0.99339	0.99611	0.99657	0.99628
													3648.84	0.99067	0.98133	0.99818	0.99453	0.99402	0.99656	0.99754	0.99735
													3646.92	0.99288	0.98625	0.99748	0.99415	0.99364	0.99608	0.99663	0.99625
													3644.99	0.99567	0.99275	0.99667	0.99348	0.99334	0.99549	0.9954	0.99484
													3643.06	0.99731	0.99621	0.99634	0.99339	0.99372	0.99538	0.99502	0.99446
													3641.13	0.99794	0.99711	0.99627	0.99383	0.99445	0.99571	0.9952	0.99459
													3639.2	0.99807	0.997	0.99635	0.9945	0.99502	0.99629	0.99556	0.99474
													3637.27	0.99798	0.99636	0.99669	0.99512	0.99545	0.99689	0.99609	0.99514
													3635.34	0.9976	0.99521	0.99717	0.99571	0.99608	0.99749	0.99675	0.99589
													3633.42	0.99682	0.99346	0.99769	0.9965	0.99697	0.99822	0.99753	0.99684
													3631.49	0.99541	0.99009	0.99837	0.99767	0.99794	0.99906	0.99871	0.9982
													3629.56	0.99387	0.98589	0.99892	0.99884	0.99876	0.99972	1	0.99961
													3627.63	0.9945	0.98672	0.99852	0.99879	0.99871	0.99931	0.99978	0.99928
													3625.7	0.99659	0.99138	0.9976	0.99777	0.99799	0.9982	0.99849	0.99766
													3623.77	0.99754	0.99366	0.99707	0.9971	0.99755	0.99761	0.99793	0.99683
													3621.84	0.99693	0.99234	0.99698	0.99701	0.99754	0.99764	0.99825	0.99715
													3619.92	0.99589	0.98968	0.99693	0.99723	0.99756	0.99768	0.99861	0.99778
													3617.99	0.99588	0.98935	0.99662	0.99723	0.9973	0.99724	0.99839	0.99772
													3616.06	0.99641	0.99075	0.99618	0.9969	0.99695	0.99667	0.99799	0.99721
													3614.13	0.99648	0.99145	0.99603	0.99677	0.99684	0.99651	0.99801	0.99712
													3612.2	0.99646	0.99177	0.99619	0.99704	0.99696	0.99672	0.99828	0.99744
													3610.27	0.99643	0.99172	0.99634	0.99736	0.99712	0.99692	0.99843	0.99758
													3608.34	0.99634	0.99164	0.99638	0.99752	0.99723	0.99703	0.99835	0.99752
													3606.42	0.99687	0.99318	0.99654	0.99757	0.99737	0.99726	0.99814	0.99749
													3604.49	0.99756	0.99493	0.99666	0.99738	0.99738	0.9973	0.99808	0.99745
													3602.56	0.99751	0.99476	0.99686	0.9973	0.9975	0.99726	0.99835	0.99754
													3600.63	0.99706	0.99375	0.99703	0.9974	0.99759	0.99724	0.99869	0.99764
													3598.7	0.9969	0.99342	0.99701	0.99749	0.99751	0.99724	0.99879	0.99759
													3596.77	0.99687	0.99325	0.99693	0.99757	0.99748	0.99729	0.99867	0.9975
													3594.84	0.99699	0.99331	0.9968	0.99762	0.99756	0.99733	0.99851	0.9975
													3592.92	0.99741	0.99419	0.99666	0.99757	0.99756	0.99737	0.99844	0.99756
													3590.99	0.99727	0.99413	0.99672	0.99759	0.99761	0.99753	0.99866	0.99777
													3589.06	0.99594	0.99176	0.99706	0.9979	0.99793	0.99779	0.99919	0.99818
													3587.13	0.99509	0.99048	0.99732	0.99823	0.99819	0.99791	0.99944	0.99834
													3585.2	0.99624	0.99313	0.9972	0.99812	0.99812	0.99787	0.99907	0.99803
													3583.27	0.99774	0.9963	0.99688	0.99779	0.99791	0.99784	0.99855	0.99765
													3581.34	0.99834	0.99765	0.9967	0.99752	0.99774	0.99781	0.99822	0.99747
													3579.42	0.99831	0.99786	0.99674	0.99732	0.99764	0.99773	0.99807	0.99746
													3577.49	0.99828	0.99786	0.99684	0.99735	0.99757	0.99766	0.99807	0.99752
													3575.56	0.9984	0.99797	0.99688	0.99752	0.99742	0.99763	0.99808	0.99758
													3573.63	0.99846	0.99816	0.99694	0.99753	0.99729	0.99764	0.99798	0.99752
													3571.7	0.99807	0.99743	0.99719	0.99755	0.99751	0.99773	0.99807	0.99757
													3569.77	0.99673	0.99429	0.99769	0.99799	0.99803	0.99789	0.99859	0.99807
													3567.84	0.99506	0.99025	0.99806	0.99858	0.99843	0.99806	0.9991	0.99873
													3565.92	0.99506	0.99022	0.9979	0.99866	0.99841	0.99809	0.99907	0.99878
													3563.99	0.99637	0.99362	0.9975	0.99832	0.99814	0.99799	0.99875	0.9983
													3562.06	0.99724	0.99601	0.99725	0.99803	0.99795	0.99786	0.99861	0.99791
													3560.13	0.99761	0.99692	0.9971	0.99777	0.99787	0.99765	0.99854	0.9977
													3558.2	0.99787	0.99754	0.99695	0.99748	0.99776	0.99739	0.99836	0.99752
													3556.27	0.99783	0.9977	0.99676	0.99737	0.9976	0.99718	0.99822	0.99741
													3554.34	0.99744	0.99726	0.99654	0.99746	0.99742	0.99704	0.99827	0.99743
													3552.42	0.99706	0.99683	0.99638	0.99752	0.99723	0.99703	0.99835	0.99752
													3550.49	0.99713	0.99691	0.99654	0.99769	0.99736	0.99738	0.99837	0.99772
													3548.56	0.99705	0.99647	0.99685	0.99795	0.99761	0.99775	0.99834	0.99789
													3546.63	0.99687	0.99559	0.99708	0.99816	0.99775	0.99796	0.99835	0.99801
													3544.7	0.99718	0.99597	0.99712	0.99817	0.99776	0.99796	0.99844	0.99807
													3542.77	0.99784	0.99757	0.99717	0.99815	0.99791	0.99792	0.99862	0.99815
													3540.84	0.99822	0.99872	0.99738	0.99818	0.99813	0.99797	0.99882	0.99832
													3538.92	0.99815	0.99877	0.99755	0.9982	0.99816	0.99806	0.99883	0.99853
													3536.99	0.99801	0.99847	0.99753	0.9982	0.99815	0.99816	0.99879	0.99866
													3535.06	0.99807	0.99865	0.99749	0.9982	0.99826	0.99821	0.99887	0.99862
													3533.13	0.9981	0.99879	0.9976	0.99823	0.9983	0.99817	0.99904	0.99859
													3531.2	0.99778	0.99811	0.99775	0.99832	0.9982	0.99807	0.99915	0.99871
													3529.27	0.9973	0.99702	0.99772	0.99838	0.99808	0.99789	0.99903	0.99878
													3527.34	0.997	0.99637	0.99748	0.99824	0.99795	0.99768	0.99876	0.99859
													3525.42	0.99694	0.99625	0.99728	0.99798	0.99788	0.99759	0.99862	0.99842
													3523.49	0.99702	0.99652	0.99727	0.99784	0.99792	0.99768	0.99863	0.99846
													3521.56	0.99718	0.99718	0.99727	0.99788	0.99798	0.99779	0.99863	0.99849
													3519.63	0.99726	0.99788	0.99722	0.99789	0.99798	0.99783	0.99861	0.99839
													3517.7	0.9973	0.99841	0.99708	0.99776	0.99791	0.99788	0.9986	0.99823
													3515.77	0.99749	0.99876	0.99688	0.99762	0.99782	0.99788	0.99867	0.99812
													3513.84	0.99762	0.99867	0.99677	0.99764	0.99775	0.99786	0.99879	0.99814
													3511.92	0.99738	0.99803	0.99688	0.99778	0.99778	0.99788	0.99883	0.99821
													3509.99	0.99703	0.99744	0.99693	0.99782	0.99785	0.99784	0.99866	0.99817
													3508.06	0.99694	0.99737	0.99668	0.99763	0.99776	0.99752	0.99833	0.99797
													3506.13	0.9969	0.99715	0.99639	0.99742	0.99749	0.99716	0.99808	0.99777
													3504.2	0.99676	0.99648	0.99634	0.9974	0.99731	0.99706	0.99809	0.99772
													3502.27	0.9968	0.99644	0.99641	0.99748	0.99728	0.9971	0.99824	0.99764
													3500.34	0.99701	0.9972	0.99643	0.99749	0.99726	0.99708	0.99837	0.99749
													3498.42	0.99709	0.99771	0.99641	0.99748	0.99722	0.99705	0.99842	0.99748
													3496.49	0.99706	0.9977	0.99638	0.99752	0.99723	0.99703	0.99835	0.99752
													3494.56	0.99721	0.99786	0.99649	0.99775	0.99752	0.99723	0.99819	0.99754
													3492.63	0.99732	0.99812	0.99651	0.99781	0.9977	0.99745	0.99801	0.99751
													3490.7	0.99741	0.99819	0.99654	0.99779	0.99769	0.99764	0.9979	0.99745
													3488.77	0.99753	0.99806	0.9966	0.99778	0.99765	0.99764	0.99783	0.99733
													3486.84	0.99766	0.99804	0.99671	0.9979	0.99774	0.99767	0.99792	0.99717
													3484.92	0.99777	0.99829	0.99685	0.99808	0.99792	0.99775	0.99817	0.99716
													3482.99	0.9978	0.99858	0.99699	0.99807	0.99806	0.99759	0.99838	0.99758
													3481.06	0.99798	0.99877	0.9971	0.99792	0.998	0.99735	0.99842	0.99811
													3479.13	0.99821	0.99884	0.99709	0.99785	0.99775	0.99739	0.99808	0.99801
													3477.2	0.99815	0.99866	0.99714	0.99785	0.99768	0.99765	0.99761	0.99738
													3475.27	0.99794	0.9985	0.99722	0.99796	0.99785	0.99781	0.99751	0.99697
													3473.34	0.99788	0.99866	0.9971	0.99811	0.99794	0.99779	0.99773	0.99696
													3471.42	0.9978	0.99875	0.99705	0.99819	0.99796	0.99782	0.99799	0.99715
													3469.49	0.99763	0.99852	0.99715	0.99816	0.99804	0.99793	0.99815	0.99733
													3467.56	0.99757	0.99831	0.99707	0.99801	0.99797	0.99793	0.99805	0.9973
													3465.63	0.99758	0.99823	0.99685	0.99794	0.99784	0.99784	0.99785	0.99717
													3463.7	0.99754	0.99813	0.99685	0.99807	0.9979	0.9979	0.99791	0.99726
													3461.77	0.99754	0.99814	0.99708	0.99825	0.99806	0.99805	0.99825	0.99758
													3459.84	0.99761	0.99835	0.99723	0.99827	0.99814	0.99807	0.99848	0.99782
													3457.92	0.99766	0.99857	0.99723	0.99814	0.9981	0.99786	0.99848	0.99778
													3455.99	0.99773	0.99871	0.99715	0.99803	0.99801	0.99756	0.99837	0.99771
													3454.06	0.99774	0.9988	0.99709	0.99799	0.99789	0.99736	0.99826	0.99772
													3452.13	0.99756	0.99863	0.9971	0.99797	0.99775	0.99723	0.99825	0.99762
													3450.2	0.99719	0.99795	0.99715	0.99802	0.99771	0.99717	0.99839	0.99753
													3448.27	0.9969	0.99711	0.99713	0.99819	0.99783	0.99726	0.99859	0.99763
													3446.34	0.99696	0.99694	0.99704	0.99831	0.99793	0.99739	0.99867	0.9978
													3444.42	0.99717	0.9973	0.9969	0.99817	0.99784	0.99739	0.99856	0.99776
													3442.49	0.99716	0.99754	0.99665	0.99783	0.99757	0.99725	0.99842	0.99752
													3440.56	0.99706	0.9977	0.99638	0.99752	0.99723	0.99703	0.99835	0.99726
													3438.63	0.99717	0.99797	0.99658	0.99771	0.99739	0.99714	0.9985	0.99729
													3436.7	0.99714	0.99805	0.99698	0.99815	0.99785	0.99742	0.99879	0.9976
													3434.77	0.99706	0.99798	0.99723	0.99839	0.99813	0.99773	0.99906	0.9979
													3432.84	0.99711	0.99789	0.99716	0.99823	0.99791	0.99785	0.99903	0.99797
													3430.92	0.99736	0.99794	0.997	0.99806	0.99762	0.99778	0.99887	0.99796
													3428.99	0.99763	0.99814	0.99708	0.99819	0.99771	0.99774	0.99892	0.9981
													3427.06	0.99768	0.99835	0.99727	0.99839	0.99799	0.99781	0.99916	0.99826
													3425.13	0.99758	0.99843	0.99727	0.99849	0.99815	0.99789	0.9993	0.99823
													3423.2	0.99749	0.99821	0.99721	0.99862	0.99831	0.998	0.99923	0.99816
													3421.27	0.99746	0.99799	0.99735	0.99877	0.99854	0.99819	0.99915	0.99823
													3419.34	0.9976	0.9982	0.99761	0.99886	0.99862	0.99836	0.99915	0.99838
													3417.42	0.99784	0.99864	0.99779	0.99884	0.9985	0.99841	0.99912	0.99841
													3415.49	0.99802	0.99887	0.99791	0.99881	0.99841	0.9984	0.9991	0.99834
													3413.56	0.99818	0.99895	0.99802	0.99892	0.99847	0.99843	0.99909	0.99836
													3411.63	0.9984	0.999	0.99806	0.99912	0.99859	0.99851	0.99907	0.99846
													3409.7	0.99856	0.99897	0.99801	0.99926	0.99867	0.99863	0.99916	0.99855
													3407.77	0.99853	0.99893	0.99804	0.99931	0.99878	0.9988	0.99934	0.99864
													3405.84	0.9984	0.99893	0.99819	0.99934	0.99891	0.99893	0.99947	0.99875
													3403.92	0.99827	0.99895	0.99836	0.99937	0.9989	0.99893	0.99955	0.99885
													3401.99	0.99821	0.99908	0.99844	0.99941	0.99879	0.99881	0.99957	0.99894
													3400.06	0.99817	0.9991	0.99833	0.9994	0.99868	0.99864	0.99949	0.99887
													3398.13	0.99798	0.99874	0.99808	0.99922	0.9986	0.99845	0.9993	0.99856
													3396.2	0.99769	0.99824	0.99778	0.99891	0.99849	0.99825	0.99908	0.9982
													3394.27	0.99748	0.99792	0.99743	0.99866	0.99833	0.99804	0.9989	0.99792
													3392.34	0.99748	0.99788	0.99703	0.99845	0.998	0.99773	0.99872	0.99773
													3390.42	0.9976	0.99806	0.9967	0.99819	0.99753	0.99737	0.99851	0.99765
													3388.49	0.99761	0.99815	0.99656	0.99796	0.99722	0.9972	0.9984	0.99766
													3386.56	0.9974	0.99795	0.99654	0.99777	0.99721	0.99718	0.99839	0.99764
													3384.63	0.99706	0.9977	0.99638	0.99752	0.99723	0.99703	0.99829	0.99752
													3382.7	0.997	0.9978	0.99637	0.99754	0.99744	0.99706	0.9983	0.99762
													3380.77	0.99711	0.99802	0.99639	0.9976	0.99752	0.99711	0.99826	0.99762
													3378.84	0.99729	0.99808	0.99647	0.99774	0.99749	0.99725	0.99818	0.99757
													3376.92	0.99739	0.99795	0.99659	0.99796	0.99747	0.99749	0.99819	0.99757
													3374.99	0.99747	0.99789	0.99678	0.9981	0.99759	0.99768	0.99835	0.99766
													3373.06	0.99758	0.99799	0.9969	0.99812	0.99778	0.99767	0.99845	0.99774
													3371.13	0.99764	0.99804	0.99697	0.9982	0.99795	0.99762	0.99845	0.99784
													3369.2	0.99761	0.99796	0.9971	0.99838	0.99816	0.99769	0.99855	0.99804
													3367.27	0.99766	0.99787	0.99714	0.99838	0.99832	0.99776	0.99866	0.99821
													3365.34	0.99776	0.99782	0.99698	0.99816	0.99829	0.99776	0.99864	0.99818
													3363.42	0.99779	0.99788	0.99677	0.99794	0.99807	0.99774	0.99853	0.99798
													3361.49	0.99782	0.99801	0.99665	0.99783	0.99781	0.99771	0.99841	0.99781
													3359.56	0.99784	0.99801	0.99663	0.9978	0.99766	0.99766	0.9983	0.99774
													3357.63	0.99773	0.9978	0.99667	0.99782	0.99766	0.99766	0.99823	0.99772
													3355.7	0.99765	0.99767	0.99672	0.99782	0.99778	0.9977	0.99821	0.99773
													3353.77	0.99779	0.99788	0.99679	0.99781	0.99789	0.99782	0.99824	0.9978
													3351.85	0.99801	0.99816	0.99693	0.99791	0.99793	0.99799	0.99836	0.99793
													3349.92	0.99806	0.99818	0.99714	0.99816	0.99806	0.99812	0.99854	0.99806
													3347.99	0.99793	0.99806	0.99737	0.99845	0.99836	0.99816	0.99876	0.99814
													3346.06	0.99773	0.99798	0.9975	0.99861	0.99852	0.9981	0.99888	0.99826
													3344.13	0.99762	0.99799	0.99744	0.99851	0.99836	0.9979	0.99881	0.99837
													3342.2	0.99768	0.9981	0.99726	0.99825	0.99807	0.99763	0.99866	0.99826
													3340.27	0.99784	0.99818	0.99706	0.99811	0.9979	0.99746	0.99858	0.99799
													3338.35	0.99792	0.99811	0.99685	0.99804	0.99789	0.99737	0.99853	0.99769
													3336.42	0.9978	0.99799	0.99668	0.99787	0.99789	0.99731	0.99849	0.99747
													3334.49	0.99759	0.99798	0.99651	0.99761	0.9978	0.99728	0.99848	0.99744
													3332.56	0.99743	0.99802	0.99636	0.9974	0.99756	0.99714	0.99835	0.99748
													3330.63	0.99727	0.99794	0.99633	0.99737	0.99731	0.997	0.9982	0.99747
													3328.7	0.99706	0.9977	0.99638	0.99752	0.99723	0.99703	0.99807	0.99752
													3326.77	0.99697	0.99741	0.99658	0.99784	0.99753	0.99736	0.99788	0.99784
													3324.85	0.99697	0.9974	0.99669	0.99799	0.99789	0.99776	0.99776	0.99819
													3322.92	0.9972	0.99772	0.99659	0.99809	0.99811	0.99808	0.99792	0.99832
													3320.99	0.9974	0.99788	0.9962	0.99809	0.99798	0.99792	0.9981	0.99804
													3319.06	0.9974	0.99779	0.99591	0.99783	0.99767	0.99748	0.99807	0.99768
													3317.13	0.99738	0.99775	0.99605	0.99748	0.99745	0.9972	0.99797	0.99758
													3315.2	0.99748	0.99775	0.99632	0.99733	0.99742	0.99712	0.99794	0.99753
													3313.27	0.99752	0.99767	0.99637	0.99732	0.99747	0.99714	0.99797	0.99734
													3311.35	0.99743	0.9976	0.99628	0.99728	0.99752	0.99715	0.99794	0.99722
													3309.42	0.99734	0.99765	0.99623	0.9972	0.99753	0.9971	0.99783	0.99729
													3307.49	0.99738	0.99781	0.99638	0.99724	0.99756	0.99708	0.9978	0.99754
													3305.56	0.99751	0.99801	0.99664	0.99741	0.99759	0.99718	0.99792	0.99781
													3303.63	0.99763	0.9982	0.99678	0.99765	0.99763	0.99728	0.99816	0.99792
													3301.7	0.99764	0.99826	0.99678	0.99786	0.99771	0.99732	0.99838	0.99785
													3299.77	0.99751	0.99814	0.99671	0.99796	0.99775	0.99735	0.99844	0.99774
													3297.85	0.99741	0.99803	0.9966	0.99784	0.99768	0.99734	0.9984	0.99768
													3295.92	0.99742	0.998	0.99645	0.99762	0.99755	0.99723	0.99836	0.99763
													3293.99	0.99742	0.99798	0.99639	0.99753	0.99741	0.99711	0.99833	0.99756
													3292.06	0.99737	0.99802	0.99645	0.9976	0.99732	0.99707	0.9983	0.99757
													3290.13	0.99738	0.99811	0.9965	0.99766	0.99729	0.99706	0.99823	0.99765
													3288.2	0.9974	0.99811	0.99648	0.99754	0.99727	0.99707	0.99816	0.99769
													3286.27	0.99738	0.99806	0.99646	0.99738	0.99719	0.99712	0.99814	0.99766
													3284.35	0.99733	0.99805	0.9965	0.99738	0.99715	0.99723	0.99817	0.99767
													3282.42	0.99722	0.99804	0.99657	0.99752	0.99726	0.99733	0.99824	0.99773
													3280.49	0.9971	0.998	0.99658	0.99761	0.99735	0.99729	0.99834	0.99773
													3278.56	0.99706	0.99794	0.99657	0.99762	0.99739	0.99719	0.99841	0.99771
													3276.63	0.99708	0.99779	0.99657	0.99759	0.99744	0.99714	0.99843	0.9977
													3274.7	0.99709	0.99765	0.99652	0.99754	0.99743	0.99708	0.99835	0.99763
													3272.77	0.99706	0.9977	0.99638	0.99752	0.99723	0.99703	0.99821	0.99752
													3270.85	0.99711	0.99791	0.99636	0.99764	0.99721	0.99723	0.9981	0.99755
													3268.92	0.99698	0.99794	0.99641	0.99775	0.99738	0.99738	0.99801	0.99761
													3266.99	0.99684	0.99793	0.99655	0.99786	0.99759	0.99743	0.99797	0.99765
													3265.06	0.99685	0.99797	0.99661	0.99791	0.99763	0.99752	0.998	0.99762
													3263.13	0.99707	0.99805	0.99659	0.99794	0.99763	0.99774	0.9982	0.99767
													3261.2	0.99741	0.99814	0.99664	0.99798	0.99771	0.99792	0.99841	0.99782
													3259.27	0.99763	0.99813	0.99681	0.998	0.99771	0.99794	0.99846	0.99788
													3257.35	0.99768	0.99812	0.99706	0.99806	0.9977	0.99796	0.99854	0.9979
													3255.42	0.99777	0.99825	0.99727	0.99819	0.99787	0.99807	0.99883	0.99804
													3253.49	0.99793	0.9985	0.99738	0.99843	0.99812	0.99811	0.99905	0.99821
													3251.56	0.998	0.9987	0.99748	0.99861	0.99824	0.99811	0.99901	0.99832
													3249.63	0.99792	0.99872	0.99753	0.99861	0.9982	0.99815	0.99887	0.99835
													3247.7	0.99781	0.99861	0.99754	0.99854	0.99814	0.99827	0.99875	0.99829
													3245.77	0.99785	0.99853	0.99758	0.99854	0.99825	0.99839	0.9987	0.99824
													3243.85	0.99802	0.99856	0.99765	0.99856	0.99843	0.9984	0.99873	0.99825
													3241.92	0.9981	0.99858	0.9976	0.9985	0.99841	0.99838	0.9988	0.99829
													3239.99	0.99797	0.99846	0.99748	0.99845	0.99833	0.99843	0.99889	0.99839
													3238.06	0.99781	0.99833	0.99745	0.99844	0.99841	0.99852	0.99896	0.99848
													3236.13	0.99782	0.99833	0.99744	0.99838	0.99846	0.99846	0.99899	0.99843
													3234.2	0.99801	0.99842	0.99736	0.99832	0.99842	0.99832	0.999	0.99828
													3232.27	0.99819	0.99846	0.99729	0.99828	0.99832	0.99823	0.99903	0.99816
													3230.35	0.99815	0.99843	0.99722	0.99808	0.99811	0.99812	0.999	0.99807
													3228.42	0.99793	0.99846	0.99712	0.99781	0.99791	0.99797	0.99883	0.99797
													3226.49	0.99768	0.99852	0.99707	0.99774	0.99785	0.99784	0.99859	0.99786
													3224.56	0.99749	0.99842	0.99708	0.99778	0.99783	0.9978	0.99853	0.99779
													3222.63	0.99731	0.99811	0.99707	0.99781	0.99781	0.9978	0.99861	0.99779
													3220.7	0.99717	0.99784	0.99694	0.99776	0.99771	0.99766	0.99857	0.99781
													3218.77	0.99713	0.9978	0.99665	0.99752	0.99748	0.9973	0.99841	0.99772
													3216.85	0.99706	0.9977	0.99638	0.99724	0.99723	0.99703	0.99835	0.99752
													3214.92	0.99703	0.99757	0.9964	0.99711	0.99723	0.99725	0.99844	0.99739
													3212.99	0.99694	0.99747	0.99649	0.99707	0.99719	0.99752	0.99847	0.99737
													3211.06	0.99703	0.99751	0.99654	0.99715	0.99725	0.9977	0.99846	0.99754
													3209.13	0.99712	0.99761	0.99651	0.99729	0.99732	0.99778	0.9983	0.99759
													3207.2	0.99711	0.99779	0.99639	0.99728	0.99718	0.99767	0.99796	0.99734
													3205.27	0.99721	0.99797	0.99631	0.99715	0.99705	0.99747	0.99773	0.9971
													3203.35	0.99752	0.9981	0.99638	0.99716	0.99716	0.99746	0.99779	0.99712
													3201.42	0.99773	0.99818	0.9965	0.9973	0.9973	0.99765	0.99795	0.99725
													3199.49	0.99768	0.9981	0.99652	0.9974	0.99732	0.9978	0.99802	0.99727
													3197.56	0.99759	0.99803	0.9965	0.99747	0.99736	0.99782	0.99797	0.99723
													3195.63	0.99756	0.9981	0.99656	0.9976	0.99752	0.99781	0.99795	0.99724
													3193.7	0.99757	0.99819	0.99665	0.99766	0.99767	0.99774	0.99801	0.99725
													3191.77	0.9976	0.99828	0.99663	0.99757	0.99769	0.9976	0.99803	0.99717
													3189.85	0.99762	0.99841	0.99662	0.99745	0.99766	0.99755	0.99801	0.99709
													3187.92	0.99765	0.99847	0.99673	0.99744	0.99759	0.99759	0.99797	0.99712
													3185.99	0.99775	0.99845	0.99674	0.99744	0.99743	0.99753	0.99788	0.99713
													3184.06	0.99791	0.99844	0.99658	0.99739	0.99732	0.9974	0.99783	0.99707
													3182.13	0.99804	0.9984	0.99646	0.99743	0.99733	0.99736	0.99788	0.99704
													3180.2	0.99806	0.99825	0.99654	0.99755	0.99738	0.99737	0.99787	0.99702
													3178.27	0.99802	0.99819	0.99661	0.99756	0.99734	0.99731	0.99775	0.99691
													3176.35	0.99792	0.99829	0.99646	0.99745	0.99721	0.99721	0.99755	0.99683
													3174.42	0.9978	0.99837	0.99625	0.99743	0.9972	0.99722	0.99738	0.99691
													3172.49	0.99773	0.99834	0.99626	0.99769	0.99751	0.99739	0.99745	0.99709
													3170.56	0.99768	0.99825	0.99649	0.998	0.99785	0.99755	0.9977	0.99723
													3168.63	0.99755	0.99816	0.9968	0.99813	0.99803	0.99766	0.99805	0.99735
													3166.7	0.99739	0.99808	0.99692	0.99818	0.99802	0.9977	0.99835	0.99756
													3164.77	0.99723	0.99797	0.99663	0.99798	0.99774	0.99746	0.99821	0.99752
													3162.85	0.99706	0.99778	0.99635	0.99762	0.99732	0.99712	0.99785	0.99727
													3160.92	0.99706	0.9977	0.99638	0.99746	0.99723	0.99703	0.99785	0.9971
													3158.99	0.99748	0.99801	0.99658	0.99763	0.99757	0.99721	0.99806	0.99722
													3157.06	0.9978	0.99827	0.99661	0.99782	0.99782	0.99725	0.99825	0.99744
													3155.13	0.99789	0.99836	0.99672	0.99803	0.99796	0.99735	0.99846	0.99769
													3153.2	0.99786	0.99836	0.99685	0.9982	0.99795	0.99752	0.99862	0.99786
													3151.27	0.99781	0.99836	0.99696	0.99833	0.99789	0.9976	0.99863	0.9979
													3149.35	0.99781	0.99842	0.99707	0.99842	0.99791	0.99764	0.99859	0.99788
													3147.42	0.99785	0.99844	0.9971	0.99836	0.99791	0.99774	0.99855	0.99782
													3145.49	0.99793	0.99838	0.99703	0.99827	0.9979	0.99792	0.99851	0.99785
													3143.56	0.99807	0.99835	0.99696	0.99839	0.99798	0.9981	0.99858	0.99809
													3141.63	0.99818	0.99843	0.99691	0.99852	0.9981	0.99809	0.99867	0.99826
													3139.7	0.99813	0.99848	0.99685	0.99834	0.99813	0.9979	0.99857	0.99817
													3137.77	0.9979	0.99841	0.99678	0.99806	0.99806	0.99768	0.99839	0.99798
													3135.85	0.99763	0.99824	0.99675	0.99801	0.99803	0.9975	0.99829	0.9979
													3133.92	0.99748	0.99806	0.99684	0.99812	0.99806	0.99739	0.99827	0.9979
													3131.99	0.99759	0.99808	0.99706	0.99819	0.9981	0.99739	0.99833	0.99797
													3130.06	0.99782	0.99822	0.99725	0.99827	0.99811	0.99746	0.99846	0.99808
													3128.13	0.99794	0.99817	0.9972	0.99836	0.99802	0.99742	0.99855	0.99815
													3126.2	0.99788	0.99796	0.99693	0.99834	0.99781	0.99731	0.99857	0.99814
													3124.27	0.99772	0.9978	0.99666	0.99818	0.99759	0.99727	0.99858	0.99807
													3122.35	0.99752	0.99773	0.99649	0.99798	0.99742	0.99719	0.99847	0.99799
													3120.42	0.99735	0.99768	0.99639	0.99789	0.99727	0.997	0.99822	0.99789
													3118.49	0.99726	0.9976	0.99638	0.99792	0.99719	0.99691	0.99808	0.99781
													3116.56	0.99719	0.99755	0.9964	0.99788	0.99716	0.99701	0.99812	0.99776
													3114.63	0.9971	0.99759	0.99635	0.99767	0.99716	0.99711	0.99814	0.99766
													3112.7	0.99702	0.99764	0.99625	0.99743	0.9972	0.99712	0.9981	0.99757
													3110.77	0.99695	0.99764	0.99622	0.99735	0.99723	0.99717	0.9981	0.9975
													3108.85	0.99693	0.99763	0.99623	0.99743	0.99723	0.9972	0.99817	0.99745
													3106.92	0.997	0.99766	0.99624	0.99753	0.99723	0.99715	0.99828	0.99747
													3104.99	0.99706	0.9977	0.99638	0.99752	0.99723	0.99703	0.99835	0.99752
													3103.06	0.99719	0.99785	0.99679	0.99758	0.99743	0.99711	0.99848	0.99765
													3101.13	0.99721	0.99786	0.99704	0.99773	0.99762	0.99727	0.99855	0.99771
													3099.2	0.99721	0.99787	0.9971	0.99804	0.99772	0.99749	0.99861	0.99778
													3097.27	0.99731	0.998	0.99717	0.99835	0.99777	0.99771	0.99866	0.99798
													3095.35	0.99752	0.99824	0.99724	0.99853	0.99787	0.99792	0.99869	0.99824
													3093.42	0.99777	0.99852	0.99731	0.99866	0.99804	0.99814	0.99877	0.99841
													3091.49	0.998	0.99874	0.9974	0.99883	0.99824	0.99832	0.99889	0.99854
													3089.56	0.99814	0.99881	0.99752	0.99908	0.99852	0.99846	0.99908	0.99874
													3087.63	0.99814	0.99878	0.99775	0.99933	0.99884	0.99861	0.99937	0.99904
													3085.7	0.99807	0.99881	0.99805	0.99941	0.99909	0.99873	0.99965	0.99932
													3083.77	0.99802	0.99886	0.99829	0.99937	0.99928	0.99884	0.99979	0.99945
													3081.85	0.99806	0.99878	0.99843	0.99937	0.99938	0.99892	0.99977	0.99946
													3079.92	0.99811	0.9987	0.99841	0.99941	0.99934	0.99888	0.99962	0.99937
													3077.99	0.99816	0.99879	0.99821	0.99938	0.99918	0.99868	0.99937	0.99917
													3076.06	0.99824	0.99895	0.99796	0.99921	0.99894	0.99847	0.99915	0.99891
													3074.13	0.99827	0.999	0.99785	0.99902	0.99878	0.99835	0.99902	0.99867
													3072.2	0.99816	0.99892	0.99787	0.99889	0.99876	0.99825	0.99895	0.9985
													3070.27	0.99801	0.99866	0.99787	0.99886	0.99876	0.9981	0.99894	0.99836
													3068.35	0.99784	0.99832	0.99774	0.9989	0.99872	0.99799	0.99899	0.99827
													3066.42	0.99767	0.99815	0.99765	0.99888	0.99862	0.99796	0.99903	0.99825
													3064.49	0.99766	0.99825	0.9976	0.99868	0.99844	0.99796	0.99891	0.99815
													3062.56	0.9978	0.99844	0.99737	0.99844	0.99825	0.99784	0.9987	0.99799
													3060.63	0.99784	0.99849	0.99709	0.99832	0.99812	0.99765	0.99862	0.99796
													3058.7	0.99769	0.99832	0.99695	0.99822	0.99798	0.99758	0.99864	0.9979
													3056.77	0.99746	0.99809	0.99697	0.99804	0.99785	0.99762	0.99863	0.99775
													3054.85	0.99725	0.99798	0.99698	0.99787	0.99778	0.99759	0.99861	0.99775
													3052.92	0.99708	0.99792	0.99679	0.99778	0.99762	0.99745	0.99853	0.99783
													3050.99	0.99701	0.99778	0.99649	0.99767	0.99739	0.99725	0.99842	0.99768
													3049.06	0.99706	0.9977	0.99638	0.99752	0.9972	0.99703	0.99835	0.99752
													3047.13	0.99733	0.99794	0.99661	0.99765	0.99741	0.99716	0.99839	0.99756
													3045.2	0.99745	0.99816	0.99683	0.99767	0.99753	0.99725	0.99836	0.99753
													3043.27	0.99751	0.99831	0.99702	0.99773	0.99762	0.99735	0.99831	0.99749
													3041.35	0.99758	0.9984	0.9972	0.99784	0.99772	0.99742	0.99824	0.99748
													3039.42	0.99757	0.99849	0.9973	0.99784	0.9977	0.99746	0.99805	0.99738
													3037.49	0.99761	0.99859	0.99733	0.99772	0.99759	0.9975	0.99772	0.99714
													3035.56	0.99775	0.99861	0.9974	0.99752	0.99746	0.99746	0.99725	0.99686
													3033.63	0.99785	0.99856	0.99749	0.99727	0.99723	0.99736	0.99666	0.99647
													3031.7	0.99789	0.99861	0.99756	0.99692	0.99687	0.99724	0.99589	0.9958
													3029.77	0.99799	0.99885	0.99761	0.99649	0.99643	0.99703	0.99477	0.99483
													3027.85	0.99817	0.99904	0.99761	0.99592	0.99589	0.99671	0.99322	0.99352
													3025.92	0.99829	0.999	0.99756	0.99513	0.99521	0.99619	0.99127	0.99186
													3023.99	0.99826	0.99882	0.99753	0.9942	0.9944	0.99564	0.98891	0.98986
													3022.06	0.99816	0.99862	0.99754	0.99332	0.99351	0.99514	0.98606	0.98742
													3020.13	0.99807	0.9985	0.99753	0.99247	0.9925	0.99467	0.98264	0.98441
													3018.2	0.99795	0.99843	0.99756	0.99151	0.99141	0.99417	0.97869	0.98096
													3016.27	0.99778	0.99827	0.99759	0.99037	0.9903	0.99357	0.97433	0.97719
													3014.35	0.99759	0.99796	0.99749	0.98896	0.98905	0.99275	0.96986	0.9732
													3012.42	0.99742	0.99772	0.99723	0.98731	0.98759	0.99167	0.96585	0.96933
													3010.49	0.99727	0.9977	0.9968	0.9855	0.98591	0.99031	0.9629	0.96599
													3008.56	0.99706	0.9977	0.99642	0.98364	0.98408	0.98889	0.9614	0.96362
													3006.63	0.99678	0.99755	0.99638	0.98179	0.98219	0.98757	0.96142	0.96244
													3004.7	0.99644	0.99703	0.99638	0.97995	0.9803	0.98627	0.96263	0.96239
													3002.77	0.99619	0.99651	0.99615	0.97802	0.9784	0.98488	0.96437	0.96317
													3000.85	0.99588	0.99615	0.99553	0.97586	0.97631	0.98338	0.96603	0.96438
													2998.92	0.99534	0.99575	0.99502	0.97361	0.97409	0.98175	0.96729	0.96571
													2996.99	0.99457	0.99511	0.99464	0.97146	0.97196	0.98007	0.9681	0.96694
													2995.06	0.99366	0.9942	0.99399	0.96941	0.96999	0.97848	0.96838	0.96781
													2993.13	0.99257	0.99311	0.99302	0.96667	0.96747	0.97646	0.96765	0.96768
													2991.2	0.99101	0.99169	0.99181	0.96224	0.96341	0.97317	0.96542	0.96595
													2989.27	0.9888	0.98977	0.99002	0.95726	0.95875	0.96924	0.96247	0.96337
													2987.35	0.98605	0.98743	0.98746	0.95358	0.95528	0.966	0.96003	0.9612
													2985.42	0.98269	0.98456	0.98421	0.95057	0.95261	0.96316	0.95782	0.95921
													2983.49	0.9783	0.98091	0.98017	0.94642	0.94903	0.95944	0.95481	0.95644
													2981.56	0.97252	0.97624	0.97501	0.94039	0.94349	0.95397	0.95045	0.9524
													2979.63	0.96514	0.97032	0.96825	0.93247	0.93589	0.94637	0.9446	0.94683
													2977.7	0.95577	0.96278	0.95936	0.92258	0.92625	0.93636	0.93717	0.93962
													2975.77	0.9437	0.95307	0.9479	0.91021	0.91409	0.92347	0.92784	0.93065
													2973.85	0.9283	0.94051	0.93341	0.89488	0.89873	0.90697	0.91622	0.91965
													2971.92	0.90937	0.92459	0.91545	0.87653	0.88002	0.88645	0.90223	0.90638
													2969.99	0.88729	0.9053	0.89414	0.85551	0.85839	0.86236	0.88612	0.89094
													2968.06	0.86332	0.88344	0.8708	0.83298	0.83503	0.83634	0.8686	0.87407
													2966.13	0.84033	0.86105	0.84838	0.81164	0.81273	0.81179	0.85119	0.85726
													2964.2	0.82274	0.84137	0.83111	0.79548	0.79582	0.79392	0.83631	0.84265
													2962.28	0.8152	0.82803	0.82342	0.78849	0.7889	0.78832	0.82666	0.83281
													2960.35	0.82027	0.82352	0.8279	0.79309	0.79465	0.79793	0.82418	0.82952
													2958.42	0.83678	0.82818	0.84363	0.80862	0.81213	0.8205	0.82886	0.83258
													2956.49	0.86044	0.84046	0.86637	0.83136	0.83694	0.84945	0.83868	0.84013
													2954.56	0.88607	0.85779	0.89095	0.85637	0.86354	0.87802	0.85086	0.84985
													2952.63	0.90967	0.87687	0.91347	0.87967	0.88782	0.9024	0.86311	0.85973
													2950.7	0.92928	0.89397	0.93217	0.89925	0.90796	0.9217	0.87373	0.86829
													2948.78	0.94464	0.90614	0.9469	0.91459	0.92369	0.93643	0.88136	0.8742
													2946.85	0.95627	0.91215	0.95809	0.92588	0.93534	0.94733	0.88503	0.87634
													2944.92	0.96494	0.91211	0.96637	0.93376	0.94379	0.95533	0.88483	0.87449
													2942.99	0.9715	0.90687	0.97251	0.9392	0.95022	0.96143	0.88147	0.86925
													2941.06	0.97654	0.89727	0.97712	0.94296	0.95529	0.96621	0.87555	0.86118
													2939.13	0.98035	0.88383	0.98057	0.94536	0.95914	0.96982	0.86738	0.85058
													2937.2	0.98321	0.86713	0.98319	0.94669	0.96196	0.97243	0.85726	0.83789
													2935.28	0.98543	0.84816	0.98525	0.94746	0.96416	0.97444	0.84595	0.82399
													2933.35	0.98718	0.8278	0.98692	0.94795	0.96591	0.97604	0.83443	0.80992
													2931.42	0.98849	0.80666	0.9881	0.9482	0.96711	0.97712	0.82344	0.79653
													2929.49	0.98937	0.78567	0.98882	0.94835	0.96787	0.97789	0.81351	0.78475
													2927.56	0.98989	0.76681	0.98916	0.94858	0.96833	0.97857	0.80515	0.7756
													2925.63	0.9901	0.75325	0.98924	0.94887	0.96847	0.97897	0.79884	0.77002
													2923.7	0.98996	0.74865	0.98907	0.94929	0.96836	0.97899	0.795	0.76904
													2921.78	0.98946	0.75528	0.98859	0.94992	0.96808	0.97882	0.79412	0.7733
													2919.85	0.98861	0.7721	0.98783	0.95072	0.96765	0.97851	0.79643	0.78248
													2917.92	0.98735	0.79503	0.98683	0.95146	0.9669	0.97776	0.80184	0.79518
													2915.99	0.98571	0.81925	0.98559	0.95155	0.96553	0.97622	0.81032	0.80937
													2914.06	0.98378	0.84124	0.98402	0.95059	0.96329	0.97376	0.82169	0.82321
													2912.13	0.98153	0.85927	0.982	0.94891	0.96035	0.97063	0.83463	0.8357
													2910.2	0.97895	0.873	0.97971	0.94726	0.95744	0.96755	0.8471	0.84664
													2908.28	0.9764	0.88316	0.9776	0.94597	0.95503	0.96504	0.85774	0.85617
													2906.35	0.97456	0.89098	0.97608	0.945	0.95317	0.96338	0.86634	0.8645
													2904.42	0.97397	0.8977	0.9756	0.94439	0.95194	0.96282	0.87347	0.87194
													2902.49	0.97486	0.90423	0.97657	0.94449	0.95169	0.96352	0.88001	0.87902
													2900.56	0.97698	0.9109	0.97874	0.94651	0.95348	0.96585	0.88701	0.88647
													2898.63	0.97973	0.91778	0.98138	0.95071	0.9575	0.96962	0.89474	0.89442
													2896.7	0.98267	0.9249	0.984	0.95509	0.96174	0.97331	0.90217	0.90197
													2894.78	0.98551	0.93209	0.98642	0.95821	0.96472	0.976	0.90863	0.90861
													2892.85	0.98804	0.93907	0.98848	0.9605	0.96685	0.97805	0.91444	0.91465
													2890.92	0.99012	0.94555	0.99014	0.96257	0.9688	0.97981	0.91987	0.92032
													2888.99	0.99168	0.95116	0.99151	0.96436	0.97061	0.98125	0.92479	0.92549
													2887.06	0.99277	0.95555	0.99265	0.9656	0.97197	0.98241	0.92896	0.92988
													2885.13	0.99357	0.95856	0.99363	0.9664	0.97294	0.98342	0.93237	0.93339
													2883.2	0.99427	0.96007	0.99445	0.96717	0.97408	0.98445	0.93506	0.93604
													2881.28	0.99494	0.95972	0.99499	0.96811	0.97563	0.98555	0.9368	0.93766
													2879.35	0.99553	0.95724	0.99533	0.9691	0.97731	0.98664	0.93712	0.93782
													2877.42	0.99603	0.95313	0.99567	0.96998	0.97881	0.98763	0.93576	0.93625
													2875.49	0.99655	0.94907	0.99605	0.97095	0.98016	0.98853	0.93316	0.9333
													2873.56	0.99708	0.94699	0.99648	0.97221	0.98144	0.98939	0.93042	0.92995
													2871.63	0.99763	0.94721	0.99696	0.9737	0.98256	0.99017	0.92857	0.92726
													2869.7	0.9982	0.94761	0.99746	0.97513	0.98358	0.9908	0.92758	0.92535
													2867.78	0.99871	0.94534	0.99794	0.97634	0.98473	0.99144	0.92613	0.9229
													2865.85	0.99908	0.93859	0.99825	0.97736	0.98603	0.99211	0.92257	0.91813
													2863.92	0.99928	0.92696	0.99836	0.97833	0.98734	0.99275	0.91601	0.90994
													2861.99	0.99935	0.91122	0.99847	0.97948	0.98869	0.99352	0.90671	0.89846
													2860.06	0.99931	0.8929	0.99862	0.98084	0.99005	0.99437	0.89558	0.88481
													2858.13	0.99924	0.87425	0.99862	0.98227	0.99135	0.99513	0.88413	0.87103
													2856.2	0.99917	0.85899	0.99843	0.98375	0.99251	0.99577	0.87429	0.8602
													2854.28	0.9991	0.85242	0.99824	0.98537	0.99345	0.99634	0.86792	0.85571
													2852.35	0.99896	0.85869	0.99799	0.98701	0.99421	0.99671	0.86663	0.85963
													2850.42	0.99869	0.87695	0.99771	0.98862	0.99497	0.99707	0.87169	0.87159
													2848.49	0.99836	0.90165	0.99769	0.99025	0.9957	0.99753	0.8835	0.88884
													2846.56	0.99818	0.92627	0.99798	0.99182	0.99619	0.99775	0.90045	0.90774
													2844.63	0.99817	0.94646	0.99812	0.99313	0.99646	0.99771	0.91886	0.92543
													2842.7	0.99822	0.96108	0.99778	0.99412	0.99663	0.99771	0.93509	0.9404
													2840.78	0.99818	0.97109	0.99732	0.99492	0.99682	0.99778	0.94766	0.95218
													2838.85	0.99799	0.97785	0.99725	0.99563	0.99704	0.99792	0.95698	0.96101
													2836.92	0.99778	0.98244	0.9973	0.99626	0.99729	0.99806	0.96389	0.96745
													2834.99	0.9976	0.98565	0.99715	0.99675	0.99751	0.99802	0.96907	0.97223
													2833.06	0.99745	0.98798	0.99697	0.99707	0.9976	0.99784	0.97306	0.97604
													2831.13	0.99727	0.98972	0.99683	0.99727	0.99757	0.99768	0.97633	0.97929
													2829.2	0.99708	0.99104	0.99669	0.9974	0.99748	0.99748	0.97915	0.98208
													2827.28	0.99692	0.99219	0.99649	0.99749	0.99736	0.99723	0.98162	0.9845
													2825.35	0.99679	0.99322	0.99638	0.99752	0.99723	0.99703	0.98371	0.98655
													2823.42	0.99677	0.99399	0.99647	0.99763	0.99735	0.99714	0.98543	0.98823
													2821.49	0.9966	0.99452	0.99648	0.99763	0.99739	0.9971	0.98686	0.98967
													2819.56	0.99644	0.99501	0.99639	0.99759	0.99737	0.99699	0.98815	0.99093
													2817.63	0.99634	0.9955	0.99625	0.99751	0.9973	0.9969	0.9893	0.99196
													2815.7	0.99629	0.99588	0.9961	0.99741	0.99717	0.99674	0.99027	0.99275
													2813.78	0.99627	0.99616	0.99596	0.99735	0.99701	0.99655	0.99106	0.99341
													2811.85	0.9962	0.99643	0.99585	0.99732	0.9969	0.99645	0.99174	0.99396
													2809.92	0.99607	0.99665	0.99575	0.99727	0.99682	0.99639	0.99239	0.99441
													2807.99	0.996	0.99682	0.99567	0.99718	0.99675	0.99634	0.99303	0.9949
													2806.06	0.99598	0.99691	0.99559	0.99708	0.99665	0.9963	0.9936	0.99541
													2804.13	0.99589	0.99696	0.99543	0.99695	0.99653	0.9962	0.99396	0.99576
													2802.2	0.99577	0.99703	0.99523	0.99678	0.99646	0.99605	0.99421	0.99592
													2800.28	0.99566	0.99713	0.99512	0.99668	0.99645	0.99598	0.99452	0.99605
													2798.35	0.99551	0.99712	0.99511	0.99671	0.99644	0.99599	0.99488	0.99618
													2796.42	0.99533	0.99703	0.99512	0.99677	0.99644	0.99605	0.99521	0.99631
													2794.49	0.9952	0.99699	0.99513	0.99675	0.99645	0.99612	0.99544	0.99653
													2792.56	0.9952	0.99703	0.99514	0.99672	0.99645	0.99615	0.99567	0.99673
													2790.63	0.99536	0.99713	0.99514	0.99678	0.99645	0.99617	0.99592	0.9968
													2788.7	0.99564	0.99727	0.99522	0.99685	0.99649	0.99628	0.99617	0.99687
													2786.78	0.99596	0.99747	0.99543	0.99689	0.99662	0.9965	0.99644	0.99707
													2784.85	0.99623	0.99772	0.99565	0.99702	0.99682	0.99674	0.99677	0.9973
													2782.92	0.99646	0.99796	0.99583	0.99721	0.997	0.99691	0.99711	0.99747
													2780.99	0.99664	0.99808	0.99604	0.99741	0.99713	0.99707	0.99743	0.99765
													2779.06	0.99676	0.99809	0.99622	0.9976	0.99726	0.99728	0.99773	0.99778
													2777.13	0.99686	0.9981	0.99633	0.99776	0.99742	0.99743	0.99804	0.99785
													2775.2	0.99694	0.99809	0.99643	0.99788	0.99758	0.99744	0.99831	0.99787
													2773.28	0.99699	0.99796	0.99648	0.99782	0.99754	0.99731	0.99835	0.99778
													2771.35	0.99703	0.99779	0.99641	0.99763	0.99736	0.99713	0.99822	0.99763
													2769.42	0.99706	0.9977	0.99638	0.99752	0.99723	0.99703	0.9982	0.99752
													2767.49	0.99725	0.99794	0.99665	0.99787	0.99758	0.99735	0.99847	0.99778
													2765.56	0.99731	0.998	0.99671	0.99809	0.99784	0.99763	0.9986	0.99796
													2763.63	0.99737	0.99804	0.99666	0.99807	0.99788	0.99774	0.99859	0.99802
													2761.7	0.99749	0.99811	0.99675	0.99805	0.99793	0.99775	0.9986	0.99802
													2759.78	0.99762	0.99817	0.99685	0.99813	0.99805	0.99772	0.99862	0.99799
													2757.85	0.99775	0.99826	0.99689	0.9982	0.99814	0.9977	0.99864	0.99799
													2755.92	0.9979	0.99838	0.99696	0.99825	0.99821	0.99773	0.99872	0.99805
													2753.99	0.99799	0.99841	0.99704	0.99835	0.99825	0.99776	0.99877	0.99812
													2752.06	0.99799	0.99835	0.99704	0.99845	0.99823	0.99777	0.99873	0.99821
													2750.13	0.998	0.9983	0.99702	0.99849	0.9982	0.9978	0.99868	0.99832
													2748.2	0.99809	0.99831	0.99708	0.99855	0.99825	0.99788	0.9988	0.99841
													2746.28	0.99825	0.9984	0.99719	0.99869	0.99833	0.99809	0.99902	0.99849
													2744.35	0.9984	0.99855	0.99728	0.99882	0.99842	0.99835	0.99918	0.9986
													2742.42	0.99851	0.99865	0.99732	0.9988	0.99854	0.99852	0.99918	0.99864
													2740.49	0.99854	0.99865	0.99723	0.99865	0.99854	0.99846	0.99897	0.99849
													2738.56	0.99847	0.99851	0.99709	0.99851	0.9984	0.99824	0.99874	0.99827
													2736.63	0.99836	0.99824	0.99702	0.99844	0.99836	0.99808	0.99865	0.99813
													2734.7	0.99829	0.99799	0.99699	0.9984	0.99838	0.99801	0.99853	0.99798
													2732.78	0.99829	0.99787	0.99688	0.99833	0.99829	0.99795	0.99834	0.99772
													2730.85	0.99828	0.99784	0.99674	0.99828	0.99818	0.99784	0.99825	0.9975
													2728.92	0.99817	0.99781	0.99663	0.99826	0.99819	0.99771	0.99832	0.99747
													2726.99	0.99792	0.99775	0.99654	0.99822	0.9982	0.99757	0.9984	0.99757
													2725.06	0.99764	0.99768	0.99645	0.99815	0.99809	0.9974	0.99843	0.9977
													2723.13	0.99747	0.99764	0.99643	0.9981	0.99792	0.99725	0.99844	0.99779
													2721.2	0.99745	0.99763	0.99638	0.99808	0.99776	0.99719	0.99843	0.9978
													2719.28	0.99741	0.99761	0.99626	0.99796	0.99761	0.99716	0.99844	0.99779
													2717.35	0.99732	0.99762	0.99612	0.99778	0.99747	0.99703	0.9984	0.99774
													2715.42	0.9972	0.99767	0.99602	0.99763	0.99734	0.99687	0.99833	0.99763
													2713.49	0.99706	0.9977	0.9959	0.99752	0.99723	0.99673	0.99835	0.99752
													2711.56	0.99711	0.99786	0.99594	0.99762	0.99736	0.99676	0.99853	0.99751
													2709.63	0.99716	0.99798	0.996	0.99768	0.99744	0.99686	0.99864	0.99753
													2707.7	0.99725	0.99814	0.99603	0.99767	0.99744	0.99702	0.99866	0.99764
													2705.78	0.99734	0.9983	0.99604	0.99762	0.99742	0.99714	0.99861	0.9977
													2703.85	0.99741	0.99839	0.99613	0.99766	0.99752	0.99725	0.99858	0.9977
													2701.92	0.99748	0.99842	0.99631	0.99786	0.99772	0.9974	0.99862	0.99776
													2699.99	0.99757	0.99845	0.99649	0.99817	0.9979	0.99755	0.99873	0.99791
													2698.06	0.99768	0.99848	0.99662	0.99848	0.99803	0.99769	0.99885	0.99809
													2696.13	0.99778	0.99846	0.99672	0.99863	0.99809	0.99778	0.99885	0.99817
													2694.2	0.99779	0.99831	0.99682	0.99857	0.99809	0.99774	0.99867	0.99815
													2692.28	0.99767	0.99797	0.9968	0.99837	0.99802	0.99759	0.99839	0.99801
													2690.35	0.99745	0.99762	0.99657	0.99812	0.99784	0.99741	0.99817	0.99776
													2688.42	0.99739	0.99755	0.99633	0.998	0.99773	0.99727	0.99817	0.99757
													2686.49	0.99757	0.99776	0.99634	0.99814	0.99787	0.99732	0.99836	0.99757
													2684.56	0.99778	0.99791	0.99654	0.99834	0.99809	0.9975	0.99852	0.99766
													2682.63	0.99789	0.99796	0.99671	0.9984	0.9982	0.9976	0.99845	0.99766
													2680.7	0.99791	0.99798	0.9968	0.99837	0.99822	0.99762	0.99832	0.9976
													2678.78	0.99781	0.99789	0.99687	0.99834	0.99822	0.99764	0.99832	0.99757
													2676.85	0.99765	0.99776	0.99687	0.9983	0.9982	0.99766	0.9984	0.99755
													2674.92	0.99753	0.99764	0.99678	0.99826	0.99815	0.99768	0.99844	0.99748
													2672.99	0.99743	0.99752	0.99671	0.9982	0.99803	0.99764	0.99842	0.9974
													2671.06	0.99733	0.99746	0.99671	0.99807	0.99788	0.99753	0.99834	0.99737
													2669.13	0.99725	0.99752	0.9967	0.99795	0.99778	0.99738	0.99823	0.9974
													2667.2	0.99718	0.99764	0.99666	0.99786	0.99768	0.99726	0.99818	0.99742
													2665.28	0.99706	0.99771	0.99667	0.99781	0.99762	0.99717	0.99824	0.99751
													2663.35	0.99693	0.99773	0.99664	0.9978	0.99759	0.99704	0.99828	0.99765
													2661.42	0.99682	0.99772	0.9965	0.99774	0.99749	0.99678	0.9982	0.99765
													2659.49	0.9967	0.99773	0.99638	0.99759	0.99732	0.99661	0.99818	0.99752
													2657.56	0.9966	0.9977	0.99636	0.99752	0.99723	0.9967	0.99835	0.99752
													2655.63	0.9967	0.99778	0.99652	0.99773	0.9975	0.99705	0.99855	0.99775
													2653.7	0.99688	0.99795	0.99662	0.99787	0.99778	0.99733	0.99858	0.99793
													2651.78	0.99708	0.99819	0.99675	0.99796	0.99803	0.99756	0.99858	0.99804
													2649.85	0.99729	0.99835	0.99688	0.9981	0.99818	0.99776	0.9987	0.99813
													2647.92	0.99746	0.99842	0.99696	0.99822	0.99824	0.9979	0.99884	0.99825
													2645.99	0.99756	0.99843	0.99707	0.9983	0.99832	0.99799	0.99889	0.99838
													2644.06	0.99754	0.99843	0.99729	0.99847	0.99846	0.99808	0.99889	0.99843
													2642.13	0.99758	0.99854	0.99755	0.99873	0.99863	0.99821	0.99893	0.99839
													2640.2	0.99771	0.99876	0.99771	0.99893	0.99881	0.99838	0.99902	0.99835
													2638.28	0.99775	0.99888	0.99779	0.99907	0.99899	0.99848	0.99903	0.99844
													2636.35	0.99767	0.99884	0.99782	0.99911	0.99908	0.99842	0.99896	0.99859
													2634.42	0.99764	0.99885	0.99776	0.99899	0.99901	0.99824	0.9989	0.99863
													2632.49	0.99764	0.99892	0.99758	0.99874	0.99876	0.998	0.99889	0.99851
													2630.56	0.99758	0.9989	0.99733	0.99854	0.99848	0.99775	0.99883	0.99828
													2628.63	0.99747	0.99872	0.99715	0.99846	0.99831	0.99756	0.99872	0.99812
													2626.7	0.99744	0.99858	0.99713	0.99837	0.99823	0.99743	0.99861	0.99808
													2624.78	0.99748	0.99853	0.99711	0.99819	0.99816	0.99739	0.99853	0.99808
													2622.85	0.99751	0.99844	0.99704	0.99805	0.99808	0.99745	0.9985	0.99807
													2620.92	0.9975	0.99823	0.99696	0.99805	0.998	0.99749	0.99844	0.99801
													2618.99	0.99742	0.99804	0.99683	0.99801	0.99788	0.99741	0.99833	0.99783
													2617.06	0.99723	0.99792	0.99666	0.99791	0.99783	0.99729	0.99821	0.99768
													2615.13	0.99698	0.99783	0.99659	0.99793	0.99788	0.9973	0.99818	0.99766
													2613.2	0.99676	0.9977	0.99662	0.99804	0.99786	0.99737	0.99829	0.99772
													2611.28	0.99666	0.99754	0.99664	0.99808	0.9977	0.99738	0.99842	0.99775
													2609.35	0.9967	0.9975	0.99659	0.99799	0.99751	0.99729	0.99846	0.99767
													2607.42	0.99684	0.99764	0.99645	0.9978	0.99742	0.99715	0.99847	0.99757
													2605.49	0.99694	0.99776	0.99635	0.99761	0.99739	0.99703	0.99845	0.99749
													2603.56	0.99698	0.99775	0.99636	0.99751	0.99733	0.99701	0.9984	0.99746
													2601.63	0.99706	0.9977	0.99638	0.99752	0.99723	0.99703	0.99835	0.99741
													2599.7	0.99722	0.99769	0.99654	0.99766	0.99732	0.99721	0.99834	0.99746
													2597.78	0.99713	0.99759	0.99684	0.99785	0.99764	0.9974	0.99844	0.99767
													2595.85	0.99701	0.99756	0.99711	0.99813	0.998	0.99749	0.99862	0.99789
													2593.92	0.99713	0.99762	0.99706	0.99837	0.99816	0.99749	0.99875	0.99797
													2591.99	0.99739	0.99773	0.99684	0.99836	0.99813	0.99759	0.99878	0.99788
													2590.06	0.99758	0.99791	0.99672	0.99812	0.998	0.99763	0.99869	0.99775
													2588.13	0.9975	0.99797	0.99664	0.99793	0.9978	0.99739	0.99857	0.99767
													2586.2	0.99721	0.99787	0.99651	0.99783	0.99764	0.99704	0.99841	0.99759
													2584.28	0.99696	0.99774	0.99648	0.9977	0.99753	0.99686	0.99815	0.99747
													2582.35	0.99672	0.99756	0.99651	0.99754	0.9974	0.99683	0.99788	0.99738
													2580.42	0.99655	0.99741	0.99631	0.99735	0.99718	0.9967	0.99769	0.9972
													2578.49	0.99658	0.99734	0.99597	0.99708	0.99696	0.99643	0.99754	0.99687
													2576.56	0.99663	0.99716	0.99574	0.99685	0.99685	0.99619	0.99739	0.99649
													2574.63	0.99659	0.99699	0.99554	0.99672	0.99676	0.99614	0.99722	0.99615
													2572.7	0.99655	0.99698	0.99539	0.99661	0.99665	0.99625	0.99704	0.99601
													2570.78	0.99647	0.99688	0.99544	0.9965	0.99665	0.99637	0.99689	0.99609
													2568.85	0.99637	0.99666	0.9956	0.99652	0.99678	0.99648	0.9969	0.99629
													2566.92	0.9964	0.9967	0.99574	0.99673	0.99697	0.99672	0.99722	0.99655
													2564.99	0.99661	0.99711	0.99589	0.99701	0.99708	0.99707	0.99757	0.99683
													2563.06	0.99695	0.99765	0.99606	0.99723	0.99712	0.99733	0.99783	0.99703
													2561.13	0.99737	0.99798	0.99618	0.99732	0.99715	0.99745	0.99808	0.99714
													2559.21	0.99762	0.99794	0.99621	0.99733	0.99719	0.99743	0.99818	0.99725
													2557.28	0.9976	0.99779	0.99631	0.9974	0.99739	0.99738	0.99825	0.99742
													2555.35	0.99752	0.99777	0.99649	0.99753	0.99762	0.99732	0.99839	0.99752
													2553.42	0.9974	0.9977	0.99648	0.99752	0.99755	0.9972	0.99835	0.99744
													2551.49	0.99722	0.99754	0.99638	0.99743	0.99739	0.99709	0.99827	0.99732
													2549.56	0.99711	0.99729	0.99625	0.99734	0.99733	0.99703	0.99822	0.9973
													2547.63	0.99715	0.99721	0.99612	0.99723	0.99723	0.9969	0.99802	0.99722
													2545.71	0.99706	0.99731	0.99605	0.99711	0.99711	0.99678	0.99773	0.99708
													2543.78	0.99688	0.9973	0.99617	0.997	0.99694	0.99678	0.99762	0.99705
													2541.85	0.99672	0.99717	0.99612	0.99689	0.99672	0.99662	0.99753	0.99693
													2539.92	0.99677	0.99711	0.99598	0.99691	0.99662	0.99656	0.99742	0.99675
													2537.99	0.99685	0.99705	0.99595	0.99701	0.99672	0.99677	0.99743	0.99673
													2536.06	0.99676	0.99685	0.99586	0.99706	0.99677	0.99686	0.99738	0.99677
													2534.13	0.99648	0.9967	0.99573	0.99695	0.99663	0.99667	0.99713	0.99666
													2532.21	0.99634	0.99685	0.99564	0.99682	0.99653	0.99643	0.99697	0.99646
													2530.28	0.9966	0.99717	0.99558	0.99683	0.9966	0.99623	0.99703	0.99645
													2528.35	0.99708	0.99743	0.9958	0.997	0.99683	0.99624	0.99712	0.99684
													2526.42	0.99741	0.99757	0.99641	0.99734	0.99725	0.9966	0.99729	0.99739
													2524.49	0.99742	0.99752	0.99687	0.99771	0.99765	0.99703	0.99762	0.99773
													2522.56	0.99734	0.99742	0.99688	0.9978	0.99771	0.9972	0.99787	0.99776
													2520.63	0.99744	0.99752	0.99676	0.99766	0.99759	0.99709	0.99788	0.99765
													2518.71	0.9976	0.99769	0.99682	0.99761	0.99756	0.99692	0.99787	0.99756
													2516.78	0.99768	0.99771	0.99707	0.99773	0.99762	0.99692	0.99803	0.99755
													2514.85	0.99771	0.9976	0.99733	0.99793	0.99774	0.99716	0.99829	0.9976
													2512.92	0.99764	0.99746	0.99739	0.99813	0.99796	0.99737	0.99842	0.99769
													2510.99	0.99745	0.99731	0.99726	0.99824	0.99817	0.99743	0.99828	0.99784
													2509.06	0.99723	0.99721	0.99712	0.99827	0.99818	0.9975	0.99813	0.99801
													2507.13	0.99697	0.99719	0.99695	0.9981	0.99791	0.99747	0.99812	0.99795
													2505.21	0.99676	0.99712	0.9967	0.99767	0.99751	0.99718	0.99801	0.99754
													2503.28	0.99666	0.99683	0.99638	0.99722	0.99716	0.9967	0.99773	0.99713
													2501.35	0.99661	0.99665	0.996	0.99692	0.99687	0.99628	0.99741	0.99706
													2499.42	0.99664	0.99687	0.99575	0.99674	0.99671	0.99606	0.99729	0.99723
													2497.49	0.9967	0.99719	0.9958	0.99674	0.9967	0.9961	0.99748	0.99736
													2495.56	0.99664	0.99731	0.99611	0.99699	0.99679	0.99637	0.99788	0.99747
													2493.63	0.99657	0.99734	0.99641	0.99729	0.99694	0.9967	0.99822	0.99757
													2491.71	0.99672	0.99736	0.99646	0.99748	0.99712	0.99694	0.99835	0.99758
													2489.78	0.99706	0.99733	0.99638	0.99752	0.99723	0.99703	0.99829	0.99752
													2487.85	0.99741	0.99734	0.99642	0.9975	0.99732	0.99704	0.99799	0.99734
													2485.92	0.99746	0.99726	0.99653	0.99747	0.99726	0.9969	0.99768	0.99716
													2483.99	0.99729	0.99713	0.99673	0.99759	0.99728	0.99685	0.99771	0.99728
													2482.06	0.99716	0.99711	0.99686	0.99775	0.9975	0.99694	0.99796	0.99765
													2480.13	0.9972	0.99723	0.99679	0.9978	0.99757	0.99701	0.99805	0.99794
													2478.21	0.99733	0.99741	0.99662	0.9978	0.99734	0.99703	0.99795	0.99798
													2476.28	0.99746	0.99755	0.9966	0.99788	0.99719	0.99707	0.99795	0.99792
													2474.35	0.99747	0.99754	0.99673	0.99793	0.99723	0.99711	0.99811	0.99788
													2472.42	0.99734	0.99741	0.99672	0.99778	0.99716	0.997	0.99816	0.99782
													2470.49	0.99729	0.9974	0.99651	0.99751	0.99703	0.99672	0.99807	0.9977
													2468.56	0.99742	0.99758	0.99635	0.99744	0.99716	0.9966	0.99805	0.99757
													2466.63	0.99749	0.9977	0.99639	0.99759	0.99744	0.99684	0.9981	0.99748
													2464.71	0.99739	0.99765	0.99658	0.99772	0.99754	0.99719	0.99811	0.99735
													2462.78	0.99729	0.99752	0.99667	0.9977	0.99743	0.99728	0.99801	0.99717
													2460.85	0.99722	0.9974	0.99654	0.9976	0.99726	0.99709	0.99787	0.99704
													2458.92	0.99714	0.99729	0.99638	0.99749	0.99714	0.997	0.99787	0.99708
													2456.99	0.99707	0.99723	0.99639	0.99747	0.99708	0.99709	0.99806	0.99726
													2455.06	0.99698	0.99732	0.99648	0.99757	0.99713	0.99715	0.99825	0.99744
													2453.13	0.99694	0.99744	0.99645	0.99758	0.99725	0.99711	0.99833	0.99753
													2451.21	0.99695	0.99742	0.99638	0.99752	0.99723	0.99703	0.99835	0.99752
													2449.28	0.99689	0.99732	0.9963	0.99737	0.99707	0.99689	0.99829	0.99745
													2447.35	0.99671	0.99721	0.99614	0.99709	0.99673	0.99668	0.99811	0.99734
													2445.42	0.9966	0.99714	0.99601	0.99681	0.99647	0.9966	0.99806	0.99721
													2443.49	0.9965	0.99698	0.99588	0.99657	0.99631	0.99652	0.99806	0.99696
													2441.56	0.99632	0.99676	0.99569	0.99641	0.99622	0.99642	0.99805	0.99669
													2439.63	0.99611	0.99665	0.99542	0.99642	0.99613	0.99656	0.99808	0.99663
													2437.71	0.99608	0.99673	0.99517	0.99647	0.99598	0.99658	0.99784	0.99651
													2435.78	0.99629	0.997	0.99522	0.99636	0.99591	0.99622	0.99732	0.99627
													2433.85	0.99643	0.99718	0.99551	0.99623	0.996	0.99601	0.99705	0.9963
													2431.92	0.99634	0.99713	0.9957	0.99625	0.99613	0.99615	0.9971	0.99647
													2429.99	0.99625	0.99711	0.99569	0.99633	0.99623	0.99628	0.99717	0.99642
													2428.06	0.99629	0.99726	0.99559	0.99644	0.99637	0.99638	0.99719	0.99646
													2426.13	0.99639	0.99742	0.99547	0.99663	0.99649	0.99654	0.99727	0.99675
													2424.21	0.99648	0.99746	0.99534	0.99671	0.99648	0.99663	0.99739	0.99697
													2422.28	0.99649	0.99735	0.99538	0.99664	0.99646	0.99667	0.99749	0.997
													2420.35	0.9964	0.9972	0.99564	0.99655	0.99657	0.99677	0.99755	0.99702
													2418.42	0.99644	0.99721	0.99568	0.9966	0.99661	0.9968	0.99758	0.99705
													2416.49	0.99648	0.99721	0.99572	0.99664	0.99666	0.99683	0.99762	0.99708
													2414.56	0.99652	0.99722	0.99576	0.99668	0.99671	0.99687	0.99765	0.99712
													2412.63	0.99656	0.99723	0.9958	0.99672	0.99675	0.9969	0.99768	0.99715
													2410.71	0.9966	0.99724	0.99584	0.99676	0.9968	0.99694	0.99771	0.99718
													2408.78	0.99664	0.99724	0.99588	0.9968	0.99684	0.99697	0.99774	0.99721
													2406.85	0.99668	0.99725	0.99592	0.99684	0.99689	0.99701	0.99777	0.99725
													2404.92	0.99672	0.99726	0.99596	0.99688	0.99693	0.99704	0.9978	0.99728
													2402.99	0.99676	0.99727	0.996	0.99692	0.99698	0.99707	0.99783	0.99731
													2401.06	0.9968	0.99727	0.99604	0.99696	0.99703	0.99711	0.99786	0.99735
													2399.13	0.99684	0.99728	0.99608	0.997	0.99707	0.99714	0.9979	0.99738
													2397.21	0.99688	0.99729	0.99612	0.99704	0.99712	0.99718	0.99793	0.99741
													2395.28	0.99692	0.9973	0.99616	0.99708	0.99716	0.99721	0.99796	0.99744
													2393.35	0.99696	0.9973	0.9962	0.99712	0.99721	0.99725	0.99799	0.99748
													2391.42	0.997	0.99731	0.99624	0.99716	0.99726	0.99728	0.99802	0.99751
													2389.49	0.99704	0.99732	0.99628	0.9972	0.9973	0.99731	0.99805	0.99754
													2387.56	0.99708	0.99733	0.99632	0.99724	0.99735	0.99735	0.99808	0.99758
													2385.63	0.99712	0.99734	0.99635	0.99728	0.99739	0.99738	0.99811	0.99761
													2383.71	0.99716	0.99734	0.99639	0.99732	0.99744	0.99742	0.99814	0.99764
													2381.78	0.99721	0.99735	0.99643	0.99736	0.99748	0.99745	0.99818	0.99767
													2379.85	0.99725	0.99736	0.99647	0.9974	0.99753	0.99749	0.99821	0.99771
													2377.92	0.99729	0.99737	0.99651	0.99744	0.99758	0.99752	0.99824	0.99774
													2375.99	0.99733	0.99737	0.99655	0.99748	0.99762	0.99755	0.99827	0.99777
													2374.06	0.99737	0.99738	0.99659	0.99752	0.99767	0.99759	0.9983	0.99781
													2372.13	0.99741	0.99739	0.99663	0.99756	0.99771	0.99762	0.99833	0.99784
													2370.21	0.99745	0.9974	0.99667	0.9976	0.99776	0.99766	0.99836	0.99787
													2368.28	0.99749	0.9974	0.99671	0.99764	0.9978	0.99769	0.99839	0.9979
													2366.35	0.99753	0.99741	0.99675	0.99768	0.99785	0.99773	0.99842	0.99794
													2364.42	0.99757	0.99742	0.99679	0.99772	0.9979	0.99776	0.99846	0.99797
													2362.49	0.99761	0.99743	0.99683	0.99776	0.99794	0.99779	0.99849	0.998
													2360.56	0.99765	0.99743	0.99687	0.9978	0.99799	0.99783	0.99852	0.99803
													2358.63	0.99769	0.99744	0.99691	0.99784	0.99803	0.99786	0.99855	0.99807
													2356.71	0.99773	0.99745	0.99695	0.99788	0.99808	0.9979	0.99858	0.9981
													2354.78	0.99777	0.99746	0.99699	0.99792	0.99813	0.99793	0.99861	0.99813
													2352.85	0.99781	0.99746	0.99703	0.99796	0.99817	0.99797	0.99864	0.99817
													2350.92	0.99785	0.99747	0.99706	0.998	0.99822	0.998	0.99867	0.9982
													2348.99	0.99789	0.99748	0.9971	0.99804	0.99826	0.99803	0.9987	0.99823
													2347.06	0.99793	0.99749	0.99714	0.99808	0.99831	0.99807	0.99874	0.99826
													2345.13	0.99797	0.99749	0.99718	0.99812	0.99835	0.9981	0.99877	0.9983
													2343.21	0.99801	0.9975	0.99722	0.99816	0.9984	0.99814	0.9988	0.99833
													2341.28	0.99805	0.99751	0.99726	0.9982	0.99845	0.99817	0.99883	0.99836
													2339.35	0.99809	0.99752	0.9973	0.99824	0.99849	0.99821	0.99886	0.9984
													2337.42	0.99813	0.99752	0.99734	0.99829	0.99854	0.99824	0.99889	0.99843
													2335.49	0.99817	0.99753	0.99738	0.99833	0.99858	0.99827	0.99892	0.99846
													2333.56	0.99821	0.99754	0.99742	0.99837	0.99863	0.99831	0.99895	0.99849
													2331.63	0.99825	0.99755	0.99746	0.99841	0.99867	0.99834	0.99898	0.99853
													2329.71	0.99829	0.99755	0.9975	0.99845	0.99872	0.99838	0.99902	0.99856
													2327.78	0.99833	0.99756	0.99754	0.99849	0.99877	0.99841	0.99905	0.99859
													2325.85	0.99837	0.99757	0.99758	0.99853	0.99881	0.99845	0.99908	0.99862
													2323.92	0.99841	0.99758	0.99762	0.99857	0.99886	0.99848	0.99911	0.99866
													2321.99	0.99845	0.99759	0.99766	0.99861	0.9989	0.99851	0.99914	0.99869
													2320.06	0.99849	0.99759	0.9977	0.99865	0.99895	0.99855	0.99917	0.99872
													2318.13	0.99853	0.9976	0.99774	0.99869	0.99899	0.99858	0.9992	0.99876
													2316.21	0.99857	0.99761	0.99777	0.99873	0.99904	0.99862	0.99923	0.99879
													2314.28	0.99861	0.99762	0.99781	0.99877	0.99909	0.99865	0.99926	0.99882
													2312.35	0.99865	0.99762	0.99785	0.99881	0.99913	0.99869	0.9993	0.99885
													2310.42	0.99869	0.99763	0.99789	0.99885	0.99918	0.99872	0.99933	0.99889
													2308.49	0.99873	0.99764	0.99793	0.99889	0.99922	0.99875	0.99936	0.99892
													2306.56	0.99877	0.99765	0.99797	0.99893	0.99927	0.99879	0.99939	0.99895
													2304.63	0.99881	0.99765	0.99801	0.99897	0.99932	0.99882	0.99942	0.99899
													2302.71	0.99885	0.99766	0.99805	0.99901	0.99936	0.99886	0.99945	0.99902
													2300.78	0.99889	0.99767	0.99809	0.99905	0.99941	0.99889	0.99948	0.99905
													2298.85	0.99893	0.99768	0.99813	0.99909	0.99945	0.99893	0.99951	0.99908
													2296.92	0.99897	0.99768	0.99817	0.99913	0.9995	0.99896	0.99954	0.99912
													2294.99	0.99901	0.99769	0.99821	0.99917	0.99954	0.99899	0.99958	0.99915
													2293.06	0.99905	0.9977	0.99825	0.99921	0.99959	0.99903	0.99961	0.99918
													2291.13	0.99909	0.99771	0.99829	0.99925	0.99964	0.99906	0.99964	0.99922
													2289.21	0.99913	0.99771	0.99833	0.99929	0.99968	0.9991	0.99967	0.99925
													2287.28	0.99934	0.99869	0.99837	0.99933	0.99973	0.99913	0.9997	0.99928
													2285.35	0.99954	0.99949	0.99841	0.99937	0.99977	0.99917	0.99973	0.99931
													2283.42	0.99945	0.99999	0.99845	0.99941	0.99982	0.9992	0.99976	0.99935
													2281.49	0.999	1	0.99848	0.99945	0.99986	0.99923	0.99979	0.99938
													2279.56	0.99847	0.99953	0.99809	0.99895	0.9995	0.99897	0.99959	0.99895
													2277.63	0.99802	0.99886	0.99757	0.99863	0.99904	0.99855	0.99933	0.9986
													2275.71	0.99755	0.99824	0.99698	0.99815	0.99825	0.99777	0.99887	0.99817
													2273.78	0.99706	0.9977	0.99638	0.99752	0.99723	0.99703	0.99835	0.99752
													2271.85	0.99691	0.99727	0.99603	0.99721	0.99659	0.99696	0.99786	0.99696
													2269.92	0.99678	0.99689	0.99553	0.99688	0.99618	0.99696	0.99736	0.99656
													2267.99	0.99644	0.9964	0.99493	0.99642	0.99602	0.99652	0.99698	0.99608
													2266.06	0.99597	0.9959	0.99462	0.99609	0.99606	0.99588	0.99687	0.99563
													2264.13	0.99576	0.99581	0.99463	0.99607	0.99606	0.99549	0.99692	0.99551
													2262.21	0.99604	0.99612	0.99468	0.99615	0.996	0.99561	0.99693	0.99564
													2260.28	0.99649	0.99651	0.99482	0.99609	0.99613	0.996	0.99692	0.99589
													2258.35	0.99666	0.99692	0.99505	0.99594	0.99639	0.9962	0.99702	0.99613
													2256.42	0.9966	0.99735	0.9954	0.99616	0.99673	0.99635	0.99735	0.99643
													2254.49	0.99665	0.99765	0.99597	0.99678	0.99717	0.99677	0.99777	0.99701
													2252.56	0.99682	0.99772	0.99643	0.99717	0.99735	0.99715	0.99811	0.99752
													2250.63	0.99684	0.99756	0.99642	0.99718	0.99728	0.99716	0.99835	0.99752
													2248.71	0.99664	0.99726	0.99582	0.99691	0.99707	0.99668	0.99829	0.99699
													2246.78	0.9966	0.997	0.99489	0.99616	0.99667	0.99592	0.99762	0.99627
													2244.85	0.99691	0.99693	0.99417	0.99505	0.99612	0.99537	0.9968	0.9958
													2242.92	0.99715	0.99702	0.9939	0.99439	0.99567	0.99539	0.9964	0.99582
													2240.99	0.99707	0.99723	0.99383	0.99448	0.99561	0.99574	0.99638	0.99612
													2239.06	0.99689	0.99743	0.99384	0.99472	0.99584	0.99592	0.99637	0.99625
													2237.13	0.99686	0.99742	0.99398	0.99488	0.99609	0.99594	0.9964	0.99632
													2235.21	0.99684	0.99721	0.99433	0.99516	0.9964	0.99617	0.99676	0.99663
													2233.28	0.99677	0.99705	0.99494	0.99535	0.99663	0.99642	0.99719	0.99704
													2231.35	0.99681	0.99715	0.99555	0.99527	0.99665	0.99648	0.99727	0.99719
													2229.42	0.99695	0.99753	0.99584	0.99515	0.99684	0.99653	0.9972	0.99707
													2227.49	0.99706	0.9977	0.99578	0.9953	0.99718	0.99681	0.99737	0.99697
													2225.56	0.99705	0.99745	0.99554	0.99539	0.99716	0.99703	0.99756	0.99705
													2223.63	0.99688	0.99694	0.99534	0.99508	0.99679	0.99691	0.99726	0.99719
													2221.71	0.99682	0.99686	0.99536	0.99475	0.9966	0.99654	0.99671	0.99719
													2219.78	0.99696	0.99719	0.9956	0.99513	0.99683	0.99657	0.99644	0.99697
													2217.85	0.99709	0.99749	0.99598	0.99645	0.99711	0.99678	0.99655	0.99675
													2215.92	0.99701	0.99746	0.99639	0.99752	0.99724	0.99676	0.99684	0.99683
													2213.99	0.99684	0.99727	0.99638	0.99708	0.99723	0.99654	0.99677	0.99691
													2212.06	0.99689	0.99714	0.99548	0.99523	0.99674	0.99616	0.99612	0.99627
													2210.13	0.99692	0.99686	0.99425	0.99379	0.99576	0.99555	0.99543	0.99525
													2208.21	0.99666	0.99677	0.9935	0.99339	0.99511	0.99483	0.9951	0.99474
													2206.28	0.99631	0.99722	0.99331	0.99347	0.99501	0.99451	0.99505	0.99469
													2204.35	0.99612	0.9976	0.9934	0.99356	0.99486	0.99471	0.99495	0.99456
													2202.42	0.99603	0.99768	0.99342	0.99353	0.99451	0.99507	0.99459	0.99438
													2200.49	0.99587	0.9977	0.99324	0.99343	0.99466	0.99556	0.99438	0.99459
													2198.56	0.99583	0.99753	0.9932	0.99326	0.99522	0.99606	0.99457	0.99486
													2196.63	0.99592	0.99709	0.99347	0.99301	0.99526	0.99611	0.99472	0.99453
													2194.71	0.99595	0.99674	0.99387	0.99287	0.99486	0.99566	0.99452	0.99406
													2192.78	0.99602	0.99668	0.99415	0.99291	0.99475	0.99515	0.9941	0.99414
													2190.85	0.99605	0.99666	0.99402	0.99294	0.99486	0.995	0.99367	0.99435
													2188.92	0.99608	0.99668	0.99353	0.99283	0.99476	0.99513	0.99351	0.99445
													2186.99	0.99621	0.9969	0.99332	0.9928	0.99464	0.99536	0.9938	0.99496
													2185.06	0.99621	0.99717	0.99378	0.99327	0.99492	0.99568	0.9945	0.99581
													2183.13	0.99598	0.99719	0.99439	0.99411	0.99567	0.99604	0.99553	0.99638
													2181.21	0.99554	0.99682	0.99485	0.99471	0.99664	0.9964	0.99674	0.99668
													2179.28	0.99512	0.99657	0.99538	0.99496	0.99723	0.99678	0.99783	0.9971
													2177.35	0.99489	0.99649	0.99566	0.99511	0.99715	0.99703	0.99835	0.99752
													2175.42	0.99446	0.99572	0.99505	0.99499	0.99655	0.99698	0.99829	0.99753
													2173.49	0.9937	0.99446	0.99364	0.99415	0.99561	0.99598	0.99761	0.99706
													2171.56	0.99287	0.99357	0.99215	0.99263	0.99434	0.99436	0.9966	0.99627
													2169.64	0.99172	0.99285	0.99106	0.9909	0.99304	0.99281	0.99551	0.99532
													2167.71	0.98993	0.99182	0.99013	0.98948	0.99189	0.9917	0.99459	0.99403
													2165.78	0.98796	0.99076	0.98899	0.98861	0.99088	0.99115	0.99365	0.99273
													2163.85	0.98631	0.99001	0.98792	0.98783	0.99016	0.99115	0.99241	0.99204
													2161.92	0.98517	0.98911	0.98707	0.98658	0.98949	0.99125	0.99099	0.99158
													2159.99	0.98498	0.98773	0.98602	0.98521	0.98856	0.99083	0.98993	0.99045
													2158.06	0.98578	0.98702	0.98482	0.98465	0.98777	0.99011	0.98964	0.98903
													2156.14	0.98674	0.98768	0.98424	0.98478	0.98743	0.98994	0.98964	0.98837
													2154.21	0.98742	0.98889	0.98448	0.98505	0.98754	0.99039	0.98936	0.98864
													2152.28	0.98814	0.99012	0.98529	0.98553	0.98798	0.99094	0.9891	0.98929
													2150.35	0.98939	0.99146	0.98657	0.98611	0.98848	0.99136	0.98922	0.98972
													2148.42	0.99106	0.99257	0.98822	0.98694	0.98923	0.99187	0.98978	0.9901
													2146.49	0.99251	0.99301	0.98993	0.98863	0.99068	0.99281	0.99098	0.99111
													2144.56	0.9936	0.99353	0.99151	0.99106	0.99262	0.99402	0.99279	0.99266
													2142.64	0.99428	0.99468	0.99285	0.99344	0.9942	0.99507	0.99435	0.99387
													2140.71	0.99441	0.99568	0.99369	0.99529	0.99495	0.99578	0.99493	0.99445
													2138.78	0.99463	0.9962	0.99426	0.99653	0.99536	0.99618	0.99516	0.99494
													2136.85	0.9954	0.99685	0.99485	0.99708	0.99575	0.99632	0.99546	0.99542
													2134.92	0.99643	0.99763	0.99514	0.99688	0.99588	0.99593	0.99517	0.99549
													2132.99	0.99706	0.9977	0.99504	0.99633	0.99577	0.9952	0.99446	0.99527
													2131.06	0.99698	0.99704	0.99505	0.99609	0.99584	0.99497	0.99422	0.99516
													2129.14	0.99657	0.99654	0.99541	0.99634	0.99629	0.99551	0.99455	0.99546
													2127.21	0.99657	0.99691	0.99588	0.99686	0.99688	0.99639	0.99515	0.99607
													2125.28	0.99685	0.99752	0.99625	0.99733	0.99723	0.99703	0.99574	0.99654
													2123.35	0.9971	0.99775	0.99638	0.99741	0.99714	0.99705	0.99587	0.99644
													2121.42	0.99715	0.99771	0.9963	0.99719	0.99663	0.99663	0.99553	0.99601
													2119.49	0.99693	0.9975	0.99592	0.99693	0.99627	0.99622	0.99539	0.99582
													2117.56	0.99651	0.99712	0.99562	0.99686	0.99617	0.99604	0.99566	0.99605
													2115.64	0.9961	0.99683	0.99557	0.99681	0.99605	0.99596	0.99589	0.99639
													2113.71	0.99591	0.99672	0.99558	0.99668	0.99581	0.99592	0.99599	0.99665
													2111.78	0.99601	0.99676	0.99562	0.99659	0.99567	0.99605	0.99618	0.99683
													2109.85	0.99624	0.99695	0.99572	0.99647	0.99572	0.99635	0.99634	0.99686
													2107.92	0.99663	0.99734	0.99592	0.99637	0.996	0.99666	0.99649	0.99679
													2105.99	0.99718	0.99772	0.99625	0.99673	0.99659	0.99705	0.99682	0.99685
													2104.06	0.99747	0.99791	0.9965	0.99731	0.9972	0.9974	0.99725	0.99707
													2102.14	0.99737	0.99802	0.99653	0.99752	0.9974	0.99742	0.99761	0.99737
													2100.21	0.99682	0.99783	0.99619	0.99727	0.99698	0.9969	0.99744	0.99739
													2098.28	0.99622	0.99708	0.99534	0.99652	0.99588	0.99579	0.99653	0.99663
													2096.35	0.99608	0.99623	0.99429	0.9957	0.99457	0.99456	0.99564	0.99539
													2094.42	0.99617	0.9957	0.99375	0.99548	0.99384	0.9939	0.99543	0.9946
													2092.49	0.99595	0.99532	0.99379	0.99569	0.99401	0.9941	0.99562	0.99469
													2090.56	0.99557	0.99502	0.99408	0.99583	0.9948	0.99487	0.99594	0.99524
													2088.64	0.99549	0.9951	0.99457	0.99602	0.99569	0.9957	0.99642	0.99578
													2086.71	0.99573	0.99563	0.99511	0.99641	0.9964	0.99639	0.99684	0.99619
													2084.78	0.99607	0.9963	0.99539	0.99674	0.99675	0.99674	0.99712	0.99647
													2082.85	0.99639	0.9967	0.99544	0.99692	0.99673	0.99666	0.99724	0.99644
													2080.92	0.99666	0.99673	0.99542	0.99705	0.99662	0.99642	0.99709	0.99617
													2078.99	0.99675	0.99678	0.99527	0.99694	0.9966	0.99621	0.99673	0.99615
													2077.06	0.99642	0.99679	0.99508	0.99636	0.99637	0.99608	0.99629	0.99631
													2075.14	0.99607	0.9966	0.99508	0.99574	0.99574	0.99622	0.99592	0.99619
													2073.21	0.99619	0.99654	0.99498	0.9954	0.99499	0.99631	0.9958	0.99571
													2071.28	0.99643	0.99666	0.99461	0.9951	0.99454	0.99599	0.99591	0.99518
													2069.35	0.99653	0.99688	0.99463	0.9949	0.99459	0.99596	0.99632	0.99509
													2067.42	0.99662	0.99722	0.99512	0.99511	0.99496	0.99654	0.9968	0.99555
													2065.49	0.99668	0.99754	0.99537	0.99556	0.99544	0.99695	0.99701	0.99624
													2063.56	0.99674	0.99765	0.99552	0.99608	0.99609	0.99683	0.99721	0.99693
													2061.64	0.99697	0.9977	0.99601	0.99688	0.99686	0.99679	0.99781	0.99748
													2059.71	0.99706	0.99773	0.99638	0.99754	0.99723	0.99705	0.99835	0.99752
													2057.78	0.99684	0.99759	0.99628	0.99745	0.99702	0.99709	0.99815	0.99718
													2055.85	0.9965	0.99756	0.99553	0.99643	0.99613	0.99688	0.99724	0.99654
													2053.92	0.99629	0.99782	0.99481	0.99566	0.99538	0.99637	0.99628	0.99589
													2051.99	0.99566	0.99777	0.9943	0.99528	0.99485	0.99589	0.99562	0.99552
													2050.06	0.99465	0.99708	0.99372	0.99461	0.9942	0.99586	0.99529	0.99544
													2048.14	0.99395	0.99628	0.99313	0.99361	0.9936	0.99609	0.9951	0.9953
													2046.21	0.99359	0.99564	0.99257	0.99271	0.99332	0.99601	0.99503	0.99501
													2044.28	0.99324	0.99481	0.99181	0.99204	0.99311	0.99589	0.99527	0.99465
													2042.35	0.99264	0.99383	0.99104	0.99133	0.99269	0.99586	0.99552	0.99409
													2040.42	0.9921	0.99357	0.99061	0.99077	0.99226	0.99536	0.99553	0.99353
													2038.49	0.99228	0.99438	0.99043	0.99087	0.99209	0.99445	0.99547	0.99352
													2036.56	0.99304	0.99546	0.99033	0.99103	0.99195	0.99379	0.9953	0.99378
													2034.64	0.99367	0.99585	0.99013	0.99075	0.99187	0.99366	0.99489	0.99361
													2032.71	0.99398	0.99542	0.98973	0.99061	0.99208	0.99391	0.9944	0.99307
													2030.78	0.99424	0.99492	0.98952	0.99079	0.99234	0.99432	0.99414	0.99282
													2028.85	0.99447	0.99495	0.9899	0.99124	0.99236	0.99478	0.99441	0.99316
													2026.92	0.9944	0.99531	0.99079	0.99217	0.99232	0.995	0.99515	0.994
													2024.99	0.99449	0.99588	0.99149	0.99298	0.99263	0.99475	0.99588	0.99494
													2023.06	0.99507	0.99644	0.99141	0.99279	0.99319	0.99429	0.99606	0.99545
													2021.14	0.99528	0.99635	0.99103	0.99229	0.99359	0.99413	0.99582	0.99569
													2019.21	0.99448	0.99547	0.99118	0.99266	0.99406	0.99447	0.99584	0.99609
													2017.28	0.99377	0.99493	0.99195	0.99366	0.99498	0.99516	0.99632	0.99652
													2015.35	0.9943	0.99555	0.9928	0.99443	0.99592	0.99587	0.9969	0.99658
													2013.42	0.99535	0.9963	0.99323	0.99454	0.99618	0.99617	0.99721	0.99616
													2011.49	0.99575	0.99641	0.99355	0.99428	0.99588	0.99619	0.99732	0.99564
													2009.56	0.99558	0.99627	0.9941	0.99439	0.99568	0.99636	0.99745	0.9953
													2007.64	0.99557	0.99607	0.99427	0.99494	0.9959	0.99664	0.99736	0.99514
													2005.71	0.99583	0.9959	0.9937	0.99523	0.99608	0.99668	0.99666	0.99498
													2003.78	0.99592	0.99571	0.99286	0.99498	0.99578	0.99625	0.99577	0.99459
													2001.85	0.99578	0.9954	0.99236	0.99461	0.99531	0.99567	0.99553	0.99448
													1999.92	0.99593	0.9956	0.99253	0.99466	0.99517	0.99509	0.99582	0.99509
													1997.99	0.99648	0.99647	0.99322	0.99534	0.99536	0.9948	0.99645	0.99606
													1996.06	0.99693	0.99729	0.9942	0.9963	0.99578	0.99535	0.9975	0.9969
													1994.14	0.997	0.99763	0.99538	0.99697	0.99648	0.99629	0.9983	0.99738
													1992.21	0.99706	0.9977	0.99632	0.99731	0.99715	0.99684	0.99835	0.99744
													1990.28	0.99662	0.99764	0.99638	0.99744	0.99723	0.99703	0.99828	0.99748
													1988.35	0.99608	0.99749	0.99603	0.99752	0.99728	0.99693	0.9982	0.99752
													1986.42	0.99537	0.99676	0.99525	0.99727	0.99722	0.99659	0.99788	0.99747
													1984.49	0.99396	0.99521	0.99419	0.99616	0.99649	0.99582	0.99692	0.99657
													1982.56	0.99229	0.99347	0.99289	0.99446	0.99514	0.99441	0.99556	0.99489
													1980.64	0.99097	0.99205	0.99161	0.99286	0.99384	0.99303	0.99454	0.99342
													1978.71	0.99016	0.99104	0.99059	0.99152	0.99268	0.99254	0.99426	0.99262
													1976.78	0.98996	0.99084	0.9895	0.99012	0.99158	0.99244	0.9943	0.99207
													1974.85	0.99012	0.99113	0.98821	0.98904	0.99089	0.99211	0.99438	0.99161
													1972.92	0.99045	0.99116	0.98768	0.98919	0.99088	0.99213	0.99506	0.992
													1970.99	0.99088	0.99097	0.98829	0.99024	0.99126	0.99272	0.99606	0.99317
													1969.06	0.99114	0.99096	0.98933	0.99109	0.99167	0.99327	0.9964	0.9941
													1967.14	0.9911	0.99139	0.99023	0.99142	0.9921	0.99346	0.99594	0.99439
													1965.21	0.9908	0.99205	0.99069	0.99159	0.99228	0.99324	0.99531	0.99448
													1963.28	0.99062	0.99242	0.99063	0.9917	0.99206	0.99268	0.99499	0.99451
													1961.35	0.99071	0.99247	0.99041	0.99146	0.99177	0.99231	0.9949	0.9941
													1959.42	0.99058	0.99229	0.99036	0.99099	0.99138	0.99253	0.99458	0.99351
													1957.49	0.99009	0.99186	0.99006	0.99068	0.99066	0.9927	0.99398	0.99332
													1955.56	0.9898	0.99157	0.98912	0.99028	0.98981	0.99232	0.99331	0.99301
													1953.64	0.99	0.99175	0.98825	0.9897	0.98928	0.99148	0.9927	0.9919
													1951.71	0.99049	0.99223	0.98827	0.98945	0.98936	0.99049	0.99242	0.99077
													1949.78	0.9907	0.9926	0.98878	0.9897	0.98982	0.98987	0.99256	0.99052
													1947.85	0.99051	0.99263	0.98922	0.98998	0.99026	0.98977	0.99273	0.99076
													1945.92	0.99031	0.99229	0.98953	0.99012	0.99071	0.99002	0.99273	0.99092
													1943.99	0.99022	0.99174	0.98968	0.99034	0.99125	0.99048	0.99263	0.99122
													1942.06	0.99058	0.99193	0.98986	0.99099	0.99173	0.99092	0.99265	0.99189
													1940.14	0.9913	0.99293	0.99039	0.99204	0.99201	0.99128	0.99307	0.99261
													1938.21	0.99163	0.99354	0.99126	0.99295	0.99228	0.99172	0.99385	0.99312
													1936.28	0.99198	0.99371	0.99218	0.99343	0.99259	0.99232	0.99433	0.99332
													1934.35	0.99291	0.99398	0.99277	0.99359	0.99289	0.99306	0.99431	0.99329
													1932.42	0.99378	0.99433	0.99317	0.99384	0.99348	0.99385	0.99448	0.9935
													1930.49	0.99434	0.99481	0.99369	0.99456	0.9944	0.99461	0.99515	0.99412
													1928.56	0.99503	0.99564	0.99407	0.99535	0.99518	0.99532	0.9959	0.99482
													1926.64	0.99563	0.99618	0.99417	0.99564	0.9955	0.99576	0.99635	0.99535
													1924.71	0.99558	0.99564	0.99435	0.99566	0.9955	0.99579	0.99652	0.99571
													1922.78	0.99519	0.99503	0.99469	0.99569	0.99544	0.99584	0.99668	0.996
													1920.85	0.99496	0.99505	0.99491	0.99586	0.99554	0.99616	0.99717	0.99642
													1918.92	0.99497	0.99499	0.99497	0.99629	0.99584	0.99634	0.99776	0.99693
													1916.99	0.99557	0.99554	0.99499	0.99662	0.99603	0.99615	0.99784	0.99707
													1915.06	0.99657	0.99697	0.99503	0.99657	0.99603	0.99594	0.99748	0.99684
													1913.14	0.99706	0.9976	0.99537	0.99663	0.99634	0.99613	0.9973	0.99688
													1911.21	0.99682	0.9969	0.99593	0.99707	0.99692	0.99666	0.99759	0.9973
													1909.28	0.99644	0.99617	0.99632	0.99743	0.99723	0.99703	0.99793	0.99752
													1907.35	0.9965	0.99634	0.99638	0.99752	0.99731	0.99711	0.99786	0.99735
													1905.42	0.99671	0.99678	0.99636	0.9976	0.99739	0.99712	0.99769	0.99706
													1903.49	0.99671	0.99695	0.99617	0.9975	0.99731	0.99691	0.99767	0.99691
													1901.56	0.9969	0.99726	0.99573	0.99694	0.99705	0.99613	0.99741	0.99652
													1899.64	0.99736	0.99746	0.99514	0.99626	0.99672	0.99524	0.99696	0.99589
													1897.71	0.99742	0.99684	0.9949	0.99608	0.99629	0.99508	0.99693	0.99587
													1895.78	0.99715	0.99624	0.99514	0.99636	0.99603	0.99541	0.99724	0.99642
													1893.85	0.99716	0.99649	0.99545	0.99674	0.9962	0.99566	0.99744	0.9968
													1891.92	0.99717	0.99641	0.99573	0.99714	0.99669	0.99608	0.9976	0.99711
													1889.99	0.99714	0.99593	0.99613	0.99751	0.9972	0.99674	0.99788	0.99745
													1888.06	0.99765	0.99651	0.99658	0.99779	0.9975	0.99725	0.99805	0.99754
													1886.14	0.99827	0.99759	0.99694	0.99805	0.99765	0.99754	0.99797	0.99748
													1884.21	0.99833	0.99799	0.99721	0.99817	0.99787	0.99767	0.99786	0.99743
													1882.28	0.99814	0.99805	0.99739	0.99821	0.99806	0.99765	0.99789	0.99739
													1880.35	0.99799	0.99814	0.9974	0.99819	0.99801	0.99753	0.99789	0.99732
													1878.42	0.9979	0.99821	0.99715	0.99797	0.99776	0.99731	0.99771	0.99721
													1876.49	0.99782	0.99824	0.99673	0.99766	0.99743	0.99705	0.99753	0.99717
													1874.56	0.99762	0.99791	0.99635	0.99746	0.99705	0.99684	0.9975	0.99714
													1872.64	0.99706	0.99654	0.99623	0.99741	0.99689	0.99677	0.99767	0.99713
													1870.71	0.9961	0.99375	0.99638	0.99752	0.99709	0.99692	0.99813	0.99737
													1868.78	0.99542	0.99172	0.99647	0.9976	0.99723	0.99703	0.99835	0.99752
													1866.85	0.99599	0.99291	0.99627	0.99726	0.99694	0.99692	0.99789	0.9972
													1864.92	0.99707	0.9953	0.99602	0.99681	0.99656	0.99656	0.99722	0.99673
													1862.99	0.99754	0.99643	0.99598	0.99663	0.99657	0.99636	0.99688	0.99653
													1861.06	0.99753	0.99663	0.99607	0.99667	0.99681	0.99642	0.99679	0.99648
													1859.14	0.99759	0.99684	0.99609	0.99687	0.99704	0.99669	0.9967	0.99648
													1857.21	0.99776	0.99712	0.99594	0.99709	0.99723	0.9969	0.99659	0.99649
													1855.28	0.99782	0.9972	0.99584	0.99717	0.99729	0.99691	0.99657	0.9964
													1853.35	0.99784	0.99719	0.9959	0.99716	0.99726	0.99686	0.99667	0.99631
													1851.42	0.99763	0.9969	0.99593	0.99703	0.99707	0.99673	0.99675	0.99625
													1849.49	0.99702	0.99587	0.99596	0.99689	0.9968	0.99653	0.99691	0.99632
													1847.56	0.99632	0.9941	0.9964	0.99725	0.99693	0.99666	0.99754	0.99691
													1845.64	0.99579	0.9922	0.99711	0.99816	0.99756	0.99728	0.99848	0.99798
													1843.71	0.99595	0.99223	0.99729	0.99866	0.99797	0.99779	0.9988	0.99837
													1841.78	0.99697	0.99472	0.99692	0.99839	0.99788	0.99778	0.99842	0.99781
													1839.85	0.99785	0.99677	0.99681	0.99816	0.99788	0.99761	0.99822	0.99737
													1837.92	0.9981	0.9974	0.99709	0.99829	0.9981	0.99765	0.99836	0.99741
													1835.99	0.99815	0.9977	0.9973	0.99845	0.99835	0.99783	0.99846	0.99753
													1834.06	0.99805	0.99754	0.99727	0.99848	0.99848	0.99804	0.99851	0.99775
													1832.14	0.99724	0.99549	0.99734	0.99864	0.9986	0.99835	0.99882	0.99834
													1830.21	0.99621	0.99294	0.99742	0.99881	0.99856	0.99844	0.99911	0.99884
													1828.28	0.99607	0.99257	0.99712	0.99852	0.99805	0.9979	0.99885	0.99851
													1826.35	0.99623	0.99324	0.99663	0.998	0.99744	0.99724	0.99842	0.99787
													1824.42	0.99625	0.99409	0.99625	0.99761	0.99711	0.99694	0.99819	0.99757
													1822.49	0.99664	0.99576	0.99602	0.99728	0.99697	0.99692	0.99801	0.99737
													1820.56	0.99708	0.99701	0.99603	0.9971	0.99704	0.99702	0.9979	0.99728
													1818.64	0.99714	0.99719	0.99618	0.99719	0.99723	0.99708	0.99782	0.99739
													1816.71	0.99706	0.99719	0.99618	0.99732	0.99723	0.99703	0.99778	0.99752
													1814.78	0.99716	0.99728	0.99629	0.99742	0.99733	0.99715	0.99788	0.99756
													1812.85	0.99696	0.99648	0.99638	0.99752	0.99746	0.99725	0.99809	0.99766
													1810.92	0.99663	0.99567	0.99634	0.99754	0.99751	0.99714	0.99822	0.99771
													1808.99	0.99671	0.99612	0.99617	0.99742	0.99744	0.9969	0.99805	0.99752
													1807.06	0.99711	0.99713	0.99603	0.9973	0.99735	0.99673	0.99771	0.99726
													1805.14	0.99724	0.99728	0.99599	0.99726	0.99725	0.99662	0.99741	0.99707
													1803.21	0.99684	0.99609	0.99604	0.9973	0.99716	0.99657	0.99728	0.99699
													1801.28	0.99625	0.99463	0.9962	0.99741	0.99719	0.99667	0.99726	0.99705
													1799.35	0.99607	0.99455	0.99635	0.99743	0.99724	0.99678	0.99712	0.9971
													1797.42	0.9962	0.99531	0.99636	0.99733	0.99724	0.99672	0.99675	0.99693
													1795.49	0.99592	0.99477	0.99642	0.9975	0.99747	0.99682	0.99663	0.99695
													1793.56	0.99509	0.99273	0.99668	0.99805	0.99793	0.9972	0.99688	0.99729
													1791.64	0.99498	0.99253	0.99677	0.99817	0.99802	0.9973	0.99663	0.997
													1789.71	0.9962	0.99548	0.99642	0.99757	0.99753	0.9969	0.99569	0.99588
													1787.78	0.99719	0.99782	0.99599	0.99692	0.99699	0.99647	0.99485	0.99488
													1785.85	0.99725	0.99808	0.99577	0.99667	0.99674	0.99626	0.99439	0.99439
													1783.92	0.99694	0.99766	0.99584	0.99677	0.99679	0.99629	0.99413	0.99413
													1781.99	0.99664	0.99723	0.99608	0.99696	0.99701	0.99643	0.99386	0.99381
													1780.06	0.9967	0.9972	0.99617	0.99689	0.997	0.99643	0.99326	0.99319
													1778.14	0.99711	0.99771	0.99606	0.99669	0.99681	0.99631	0.99241	0.99235
													1776.21	0.99687	0.99696	0.99612	0.99686	0.9969	0.9965	0.99201	0.99195
													1774.28	0.99549	0.99385	0.99649	0.99753	0.9974	0.99715	0.99209	0.99201
													1772.35	0.99424	0.99115	0.99669	0.99802	0.99771	0.99756	0.99143	0.99121
													1770.42	0.99461	0.9923	0.99639	0.99767	0.99732	0.99711	0.98894	0.98841
													1768.49	0.99579	0.99539	0.99596	0.99695	0.99668	0.99639	0.98516	0.98435
													1766.57	0.99681	0.9979	0.99567	0.99638	0.99626	0.99605	0.98068	0.9796
													1764.64	0.99714	0.99856	0.99561	0.99628	0.9962	0.99628	0.97556	0.97409
													1762.71	0.99671	0.99744	0.99578	0.99657	0.99644	0.99682	0.96858	0.96646
													1760.78	0.99643	0.99686	0.99584	0.99665	0.99653	0.99703	0.95814	0.95494
													1758.85	0.99656	0.99716	0.99571	0.99651	0.99642	0.99705	0.94454	0.93974
													1756.92	0.99678	0.99742	0.99565	0.99651	0.99645	0.99714	0.92746	0.92047
													1754.99	0.99706	0.99765	0.9958	0.99661	0.99667	0.99727	0.90779	0.89823
													1753.07	0.99676	0.9961	0.99616	0.99691	0.99705	0.99743	0.88724	0.8752
													1751.14	0.9955	0.9923	0.99638	0.99722	0.99723	0.99755	0.86537	0.85117
													1749.21	0.99474	0.98997	0.99614	0.99697	0.99698	0.99738	0.84447	0.829
													1747.28	0.99508	0.99045	0.99548	0.99603	0.99638	0.99693	0.82878	0.81379
													1745.35	0.99555	0.99101	0.99495	0.99494	0.99576	0.99638	0.81973	0.80731
													1743.42	0.99574	0.99034	0.99467	0.99401	0.99518	0.99594	0.8174	0.80954
													1741.49	0.99573	0.98892	0.99448	0.99335	0.99476	0.99572	0.82224	0.8199
													1739.57	0.99564	0.98787	0.99438	0.99286	0.99463	0.99556	0.83419	0.83665
													1737.64	0.99524	0.98686	0.99465	0.99275	0.99504	0.99559	0.85037	0.85598
													1735.71	0.99384	0.98391	0.99531	0.99338	0.99599	0.99614	0.86964	0.87717
													1733.78	0.9926	0.98176	0.99556	0.99391	0.99647	0.99647	0.89201	0.90035
													1731.85	0.99369	0.98503	0.99511	0.99344	0.99586	0.99591	0.91127	0.91905
													1729.92	0.99557	0.99003	0.99478	0.99295	0.99527	0.99529	0.92605	0.93257
													1727.99	0.99699	0.99404	0.99474	0.99286	0.99506	0.99496	0.93893	0.94413
													1726.07	0.99768	0.99633	0.99474	0.99296	0.99499	0.99467	0.94966	0.95379
													1724.14	0.99763	0.99695	0.99475	0.99318	0.99503	0.99441	0.95834	0.96172
													1722.21	0.99706	0.9964	0.99489	0.99364	0.99529	0.99452	0.96543	0.96821
													1720.28	0.99557	0.99333	0.99545	0.99468	0.99603	0.99541	0.97168	0.97402
													1718.35	0.99325	0.98793	0.99621	0.996	0.99701	0.99664	0.97731	0.97947
													1716.42	0.99245	0.98636	0.99631	0.99634	0.99723	0.99698	0.98089	0.9828
													1714.49	0.99406	0.99083	0.99573	0.99547	0.99657	0.99632	0.98208	0.98355
													1712.57	0.99591	0.9956	0.99517	0.9945	0.99589	0.99561	0.98254	0.98361
													1710.64	0.99677	0.99762	0.99491	0.99401	0.99556	0.99526	0.98317	0.98401
													1708.71	0.99632	0.99648	0.99489	0.99406	0.99557	0.99526	0.9842	0.98494
													1706.78	0.995	0.99355	0.99494	0.99433	0.99571	0.9954	0.98553	0.98628
													1704.85	0.99402	0.99155	0.99494	0.99452	0.99572	0.99543	0.98682	0.98754
													1702.92	0.99316	0.98977	0.99526	0.99515	0.99604	0.9957	0.98865	0.98929
													1700.99	0.99169	0.98619	0.99594	0.99631	0.99685	0.9964	0.99122	0.99192
													1699.07	0.99113	0.98439	0.99627	0.99665	0.99723	0.99668	0.99286	0.99356
													1697.14	0.99219	0.98649	0.99617	0.99621	0.99711	0.99645	0.99321	0.99373
													1695.21	0.99429	0.99119	0.99577	0.99542	0.99661	0.99584	0.99293	0.99324
													1693.28	0.99639	0.99613	0.99524	0.9945	0.99592	0.9952	0.9923	0.99234
													1691.35	0.99706	0.9977	0.99514	0.99423	0.99572	0.99514	0.99233	0.99215
													1689.42	0.99688	0.99656	0.99546	0.99465	0.99607	0.99553	0.99318	0.99295
													1687.49	0.99608	0.99376	0.99618	0.99569	0.99692	0.99634	0.9948	0.99456
													1685.57	0.99427	0.98857	0.99711	0.99731	0.99813	0.9976	0.99714	0.9969
													1683.64	0.99337	0.98619	0.99704	0.99752	0.99816	0.99776	0.99778	0.99752
													1681.71	0.99518	0.99078	0.9958	0.99573	0.99664	0.99626	0.99592	0.99551
													1679.78	0.99702	0.99514	0.99497	0.99437	0.9955	0.99508	0.99458	0.9939
													1677.85	0.99753	0.99603	0.99499	0.99437	0.99547	0.99499	0.99494	0.99405
													1675.92	0.99707	0.99452	0.99536	0.99497	0.99597	0.99548	0.99607	0.99513
													1673.99	0.99672	0.99334	0.99547	0.99512	0.99614	0.99575	0.99655	0.99563
													1672.07	0.99647	0.99233	0.99554	0.99519	0.99626	0.99601	0.99677	0.99578
													1670.14	0.99623	0.99126	0.99577	0.99554	0.99666	0.99651	0.99712	0.99616
													1668.21	0.99722	0.9935	0.99564	0.99533	0.99657	0.99649	0.99648	0.99556
													1666.28	0.99851	0.99673	0.99533	0.99478	0.99609	0.99609	0.99538	0.99441
													1664.35	0.99855	0.99686	0.9953	0.99478	0.99602	0.99612	0.99501	0.99409
													1662.42	0.9982	0.99597	0.99513	0.99479	0.996	0.99608	0.99458	0.99377
													1660.49	0.9986	0.99701	0.99452	0.99419	0.99544	0.99532	0.99328	0.9925
													1658.57	0.99865	0.99736	0.99408	0.9937	0.99493	0.99454	0.99233	0.99146
													1656.64	0.99696	0.99369	0.99433	0.99421	0.99528	0.99468	0.99312	0.99209
													1654.71	0.99321	0.98544	0.99516	0.99579	0.99653	0.9958	0.99568	0.99465
													1652.78	0.99086	0.98092	0.99533	0.99641	0.99689	0.99618	0.99694	0.99608
													1650.85	0.99239	0.98482	0.99445	0.99502	0.99564	0.99505	0.99518	0.99439
													1648.92	0.99282	0.98558	0.99414	0.99437	0.99506	0.99459	0.99432	0.99359
													1646.99	0.99241	0.9846	0.99437	0.99471	0.99528	0.995	0.99478	0.99421
													1645.07	0.99409	0.98885	0.9942	0.99439	0.99501	0.99501	0.99442	0.99384
													1643.14	0.99629	0.99414	0.99387	0.99365	0.99449	0.99466	0.99366	0.99285
													1641.21	0.99706	0.99579	0.99405	0.99359	0.99456	0.99474	0.99393	0.99284
													1639.28	0.99629	0.99363	0.9948	0.99449	0.9954	0.99549	0.99538	0.99415
													1637.35	0.99439	0.98883	0.99594	0.99608	0.99674	0.99667	0.9975	0.99645
													1635.42	0.99372	0.98737	0.99638	0.99673	0.99723	0.99703	0.99835	0.99752
													1633.49	0.99567	0.99242	0.9958	0.99573	0.9964	0.99623	0.99704	0.99608
													1631.57	0.99719	0.99625	0.99513	0.99465	0.99552	0.9954	0.99572	0.99451
													1629.64	0.99716	0.99616	0.99509	0.99455	0.99548	0.99538	0.99562	0.99435
													1627.71	0.99654	0.99471	0.99525	0.99476	0.9957	0.99559	0.99593	0.99472
													1625.78	0.99601	0.99343	0.99534	0.99486	0.99581	0.99567	0.99619	0.99497
													1623.85	0.99548	0.99232	0.99528	0.99479	0.99571	0.99557	0.99628	0.995
													1621.92	0.99554	0.99295	0.9948	0.99422	0.99519	0.99501	0.99578	0.99433
													1619.99	0.99567	0.9937	0.99444	0.99382	0.99484	0.99452	0.99555	0.99381
													1618.07	0.99489	0.99198	0.99459	0.99417	0.99511	0.9947	0.99634	0.99437
													1616.14	0.99457	0.99129	0.99446	0.99409	0.99501	0.99467	0.99656	0.9944
													1614.21	0.99567	0.99417	0.99375	0.99296	0.99411	0.99386	0.99542	0.99294
													1612.28	0.9964	0.99632	0.99327	0.99205	0.99343	0.99318	0.99455	0.99177
													1610.35	0.99628	0.99636	0.99315	0.99177	0.99319	0.99295	0.99444	0.99143
													1608.42	0.99611	0.99607	0.99307	0.99162	0.99304	0.99282	0.99443	0.99124
													1606.49	0.99621	0.99646	0.99289	0.99132	0.99285	0.99259	0.99424	0.99086
													1604.57	0.9963	0.99684	0.99269	0.99101	0.99264	0.9923	0.99409	0.99049
													1602.64	0.99634	0.99689	0.99254	0.99088	0.99245	0.99211	0.99402	0.99028
													1600.71	0.99648	0.9971	0.9924	0.99082	0.9923	0.99203	0.99383	0.99015
													1598.78	0.99658	0.99727	0.99229	0.99073	0.99225	0.99202	0.99362	0.99006
													1596.85	0.99647	0.99699	0.99236	0.99079	0.99237	0.99215	0.9936	0.99018
													1594.92	0.99637	0.99668	0.99262	0.991	0.99265	0.99236	0.99362	0.99042
													1592.99	0.99648	0.99682	0.99289	0.99117	0.99285	0.99244	0.99328	0.99049
													1591.07	0.99674	0.99712	0.99306	0.99121	0.99286	0.99238	0.99248	0.99035
													1589.14	0.99689	0.99732	0.99309	0.99114	0.9928	0.99229	0.99129	0.99014
													1587.21	0.99706	0.99754	0.99304	0.9911	0.99278	0.99225	0.98971	0.98995
													1585.28	0.9972	0.9977	0.9931	0.99119	0.99286	0.99237	0.98767	0.98981
													1583.35	0.99708	0.99777	0.9933	0.99135	0.99294	0.99258	0.985	0.98973
													1581.42	0.99696	0.99751	0.99357	0.99162	0.99308	0.99288	0.98183	0.98987
													1579.49	0.99664	0.9959	0.99408	0.99236	0.99371	0.99361	0.97928	0.99069
													1577.57	0.99569	0.99257	0.99475	0.99345	0.99474	0.99472	0.97821	0.99214
													1575.64	0.99541	0.99158	0.99477	0.99354	0.99495	0.99507	0.97789	0.99247
													1573.71	0.99635	0.99407	0.99421	0.99263	0.99423	0.99445	0.97818	0.99132
													1571.78	0.9965	0.99436	0.99408	0.99245	0.99403	0.99423	0.98038	0.99095
													1569.85	0.99588	0.99261	0.9942	0.99277	0.99427	0.99429	0.98396	0.99134
													1567.92	0.99613	0.99321	0.99394	0.99246	0.99405	0.99389	0.98673	0.99093
													1565.99	0.9968	0.99492	0.99365	0.99198	0.99364	0.99348	0.98852	0.99018
													1564.07	0.99683	0.99491	0.99375	0.99207	0.99367	0.9936	0.99035	0.99021
													1562.14	0.99542	0.9913	0.9945	0.99321	0.9946	0.99453	0.99299	0.99183
													1560.21	0.99178	0.98217	0.99589	0.99549	0.99647	0.99629	0.99667	0.99514
													1558.28	0.98998	0.97736	0.99638	0.99633	0.99723	0.99703	0.99805	0.99637
													1556.35	0.99296	0.98436	0.99541	0.99477	0.99607	0.99595	0.99587	0.99415
													1554.42	0.99552	0.99057	0.99451	0.99332	0.99496	0.99493	0.99368	0.992
													1552.49	0.99664	0.99343	0.99407	0.99267	0.99438	0.99447	0.99214	0.99097
													1550.57	0.99709	0.99457	0.99394	0.99249	0.99401	0.9943	0.99054	0.99063
													1548.64	0.99739	0.99517	0.99399	0.99261	0.99383	0.99424	0.98859	0.99072
													1546.71	0.99681	0.99379	0.99423	0.99311	0.99405	0.9944	0.9864	0.99137
													1544.78	0.99469	0.9889	0.99484	0.99419	0.99486	0.99506	0.98409	0.99287
													1542.85	0.9918	0.9822	0.99581	0.99575	0.99618	0.99627	0.98212	0.9953
													1540.92	0.9899	0.97787	0.99657	0.99695	0.9972	0.99721	0.98077	0.99737
													1538.99	0.99178	0.9828	0.99599	0.99611	0.9964	0.99638	0.97955	0.99639
													1537.07	0.99477	0.9903	0.99488	0.9944	0.99487	0.9949	0.97987	0.99398
													1535.14	0.99569	0.99245	0.99473	0.99401	0.99466	0.99471	0.98292	0.99326
													1533.21	0.99585	0.99271	0.99494	0.99418	0.99494	0.99502	0.98707	0.99338
													1531.28	0.99671	0.99496	0.99483	0.99392	0.9949	0.99497	0.98982	0.99294
													1529.35	0.99706	0.99578	0.99485	0.9939	0.99503	0.99507	0.99171	0.99285
													1527.42	0.99632	0.99362	0.99531	0.99452	0.99567	0.99561	0.99374	0.99367
													1525.49	0.99532	0.99092	0.99583	0.99528	0.99641	0.99623	0.99554	0.99477
													1523.57	0.9942	0.98801	0.99621	0.99598	0.99703	0.99682	0.99703	0.99593
													1521.64	0.99326	0.98579	0.99638	0.99619	0.99723	0.99703	0.99776	0.99656
													1519.71	0.99343	0.98662	0.99609	0.99576	0.99686	0.99662	0.99738	0.996
													1517.78	0.99407	0.98852	0.99562	0.9951	0.99634	0.99593	0.99641	0.99488
													1515.85	0.99511	0.99116	0.99519	0.99453	0.99596	0.9954	0.99547	0.99382
													1513.92	0.99627	0.99398	0.99491	0.99409	0.99572	0.99512	0.99479	0.99303
													1511.99	0.99623	0.9938	0.99511	0.99416	0.99583	0.99525	0.99471	0.99301
													1510.07	0.99438	0.98911	0.99591	0.99508	0.99655	0.99596	0.99564	0.99423
													1508.14	0.99163	0.9821	0.99717	0.9968	0.99796	0.99731	0.99766	0.99663
													1506.21	0.99205	0.98307	0.99774	0.99752	0.99877	0.9981	0.99835	0.99752
													1504.28	0.99586	0.99253	0.99712	0.99625	0.99804	0.99741	0.99634	0.99555
													1502.35	0.99802	0.9977	0.99666	0.99524	0.99738	0.99674	0.99458	0.99389
													1500.42	0.99792	0.9974	0.9969	0.99549	0.99759	0.99694	0.99436	0.99404
													1498.49	0.99687	0.99494	0.99741	0.99621	0.99818	0.99755	0.99476	0.99507
													1496.57	0.99678	0.99496	0.99756	0.99626	0.99831	0.99773	0.99435	0.99532
													1494.64	0.99774	0.99748	0.99733	0.99569	0.99799	0.99738	0.99308	0.99453
													1492.71	0.99764	0.99736	0.99733	0.9956	0.99799	0.99719	0.99227	0.99422
													1490.78	0.99597	0.99351	0.99761	0.99611	0.99833	0.99729	0.99197	0.99476
													1488.85	0.99493	0.99146	0.99768	0.99622	0.99829	0.99715	0.99087	0.9949
													1486.92	0.99591	0.99436	0.99729	0.99555	0.99766	0.99656	0.98847	0.99399
													1484.99	0.99717	0.99772	0.99678	0.99471	0.99692	0.99592	0.98546	0.99272
													1483.07	0.99747	0.9985	0.99648	0.99418	0.99646	0.99553	0.98219	0.99162
													1481.14	0.99706	0.99736	0.99638	0.99388	0.99631	0.99542	0.97857	0.99054
													1479.21	0.99662	0.99499	0.99649	0.99366	0.99635	0.99549	0.97483	0.98932
													1477.28	0.99555	0.99019	0.99666	0.99359	0.99656	0.99577	0.97127	0.98786
													1475.35	0.99375	0.98185	0.99693	0.99365	0.99697	0.99638	0.96738	0.98559
													1473.42	0.99227	0.96949	0.99704	0.99322	0.99723	0.99703	0.96104	0.98015
													1471.49	0.99282	0.9565	0.99636	0.99145	0.99666	0.99701	0.95017	0.96911
													1469.57	0.99425	0.94829	0.99521	0.98923	0.99554	0.99634	0.93769	0.95593
													1467.64	0.99422	0.94389	0.99445	0.98802	0.99484	0.99597	0.92826	0.94602
													1465.71	0.99283	0.94279	0.9939	0.98757	0.9944	0.99591	0.92354	0.94103
													1463.78	0.99175	0.94555	0.99288	0.98661	0.99344	0.99541	0.92243	0.93933
													1461.85	0.99081	0.94752	0.99172	0.98536	0.99229	0.99457	0.92308	0.93905
													1459.92	0.98831	0.94455	0.99115	0.98495	0.99167	0.99405	0.92492	0.9401
													1457.99	0.9845	0.93991	0.99063	0.98475	0.99078	0.99318	0.92702	0.94182
													1456.07	0.98322	0.9443	0.98911	0.98285	0.98814	0.99058	0.92808	0.9427
													1454.14	0.98441	0.95466	0.98718	0.98018	0.98495	0.98723	0.92932	0.94368
													1452.21	0.9847	0.96193	0.98566	0.9785	0.98265	0.9845	0.93202	0.94611
													1450.28	0.98357	0.9652	0.98435	0.97783	0.98113	0.9824	0.93537	0.94928
													1448.35	0.98209	0.96657	0.98309	0.97767	0.98024	0.9809	0.93819	0.95195
													1446.42	0.98159	0.96891	0.98217	0.97769	0.97994	0.98017	0.94018	0.95382
													1444.49	0.98223	0.97219	0.98211	0.97808	0.98024	0.98041	0.94187	0.9555
													1442.57	0.98337	0.97498	0.98301	0.97913	0.98117	0.98163	0.94391	0.95765
													1440.64	0.9844	0.9765	0.98452	0.98081	0.98257	0.98346	0.94645	0.96044
													1438.71	0.98473	0.97621	0.98633	0.9831	0.98435	0.98552	0.94961	0.96405
													1436.78	0.98506	0.97653	0.98794	0.98531	0.98614	0.98723	0.95292	0.96795
													1434.85	0.98643	0.98035	0.98865	0.98619	0.98699	0.98786	0.95543	0.97071
													1432.92	0.98737	0.98405	0.98865	0.98606	0.98697	0.98774	0.95772	0.97275
													1430.99	0.98691	0.98537	0.98822	0.98552	0.98645	0.98725	0.96039	0.975
													1429.07	0.9858	0.98605	0.98708	0.98418	0.98517	0.98609	0.9626	0.97675
													1427.14	0.98409	0.98611	0.98513	0.98188	0.98298	0.98403	0.96355	0.97726
													1425.21	0.98077	0.98397	0.98228	0.9786	0.97973	0.98084	0.96298	0.97644
													1423.28	0.97596	0.98015	0.97833	0.97422	0.97523	0.97632	0.96073	0.97412
													1421.35	0.96991	0.97471	0.97343	0.96885	0.96964	0.97057	0.95734	0.97063
													1419.42	0.96218	0.96745	0.96738	0.96198	0.96244	0.96289	0.95304	0.96592
													1417.49	0.95545	0.96288	0.96102	0.95405	0.95415	0.95387	0.94858	0.96054
													1415.57	0.95199	0.96218	0.95618	0.94739	0.94721	0.94628	0.94602	0.95668
													1413.64	0.95025	0.96175	0.95343	0.94297	0.94265	0.94157	0.9461	0.95528
													1411.71	0.94981	0.96133	0.95266	0.94076	0.94057	0.94012	0.94817	0.95584
													1409.78	0.95072	0.96203	0.95343	0.94036	0.94058	0.94129	0.95101	0.95727
													1407.85	0.95219	0.96311	0.95511	0.94132	0.94194	0.94372	0.95366	0.95872
													1405.92	0.95377	0.96394	0.95721	0.94321	0.94392	0.94619	0.95561	0.95987
													1403.99	0.95582	0.96551	0.95922	0.94555	0.94602	0.94794	0.95668	0.96069
													1402.07	0.95796	0.96715	0.96109	0.94828	0.94834	0.94919	0.95758	0.96183
													1400.14	0.96006	0.96761	0.96347	0.9518	0.95138	0.95104	0.95926	0.96402
													1398.21	0.96312	0.96844	0.96692	0.95553	0.95482	0.95397	0.96162	0.96674
													1396.28	0.96769	0.97131	0.97153	0.95834	0.95777	0.95755	0.9641	0.96907
													1394.35	0.97357	0.97663	0.97676	0.96145	0.96133	0.96223	0.96727	0.97158
													1392.42	0.97933	0.9827	0.98131	0.96666	0.96702	0.96844	0.97163	0.97504
													1390.49	0.98329	0.98615	0.98471	0.97253	0.97319	0.97464	0.97586	0.97847
													1388.57	0.98567	0.98668	0.98749	0.97667	0.97752	0.9792	0.97832	0.98038
													1386.64	0.9878	0.98713	0.98971	0.97846	0.97961	0.98186	0.97843	0.98016
													1384.71	0.99003	0.98811	0.99126	0.97882	0.98057	0.9833	0.97683	0.97839
													1382.78	0.99171	0.987	0.99241	0.97899	0.98145	0.98437	0.97434	0.97605
													1380.85	0.99274	0.98355	0.9933	0.9796	0.98263	0.9855	0.97165	0.97381
													1378.92	0.99331	0.9809	0.99397	0.98079	0.98411	0.98682	0.97005	0.97262
													1377	0.99332	0.98099	0.99446	0.9826	0.98574	0.98823	0.97087	0.97352
													1375.07	0.99304	0.98303	0.99478	0.98467	0.98729	0.98958	0.97376	0.97617
													1373.14	0.99343	0.98611	0.99489	0.98647	0.98861	0.99068	0.97691	0.97897
													1371.21	0.99443	0.98885	0.99489	0.98797	0.98982	0.99154	0.97931	0.98103
													1369.28	0.99523	0.99039	0.99498	0.98945	0.99106	0.99236	0.98123	0.98267
													1367.35	0.99567	0.99138	0.99541	0.9909	0.99228	0.9932	0.98285	0.98412
													1365.42	0.9957	0.9915	0.99578	0.99225	0.99338	0.99401	0.98424	0.98542
													1363.5	0.99536	0.99081	0.9961	0.9935	0.99436	0.99482	0.98555	0.98663
													1361.57	0.99563	0.99154	0.99638	0.99435	0.99506	0.99545	0.98662	0.98752
													1359.64	0.99651	0.99372	0.99647	0.99471	0.99543	0.99584	0.98736	0.98803
													1357.71	0.99706	0.99503	0.99639	0.99494	0.99573	0.99604	0.988	0.98851
													1355.78	0.9973	0.99509	0.99637	0.99522	0.99601	0.99626	0.98863	0.98914
													1353.85	0.99748	0.99489	0.99636	0.99549	0.99631	0.99651	0.98918	0.98972
													1351.92	0.9977	0.99502	0.99632	0.99581	0.99655	0.99673	0.98971	0.99019
													1350	0.99797	0.99535	0.99629	0.99609	0.99679	0.99695	0.99031	0.99069
													1348.07	0.9982	0.99568	0.99626	0.99633	0.99694	0.99715	0.99102	0.99127
													1346.14	0.99838	0.99582	0.99623	0.99652	0.99709	0.99732	0.99186	0.99193
													1344.21	0.99848	0.99531	0.99615	0.9967	0.99725	0.99753	0.99277	0.99271
													1342.28	0.99829	0.99379	0.99602	0.99693	0.99741	0.99778	0.99376	0.99366
													1340.35	0.99795	0.99226	0.99592	0.99718	0.99763	0.99808	0.99483	0.99474
													1338.42	0.99809	0.99267	0.99592	0.99737	0.99783	0.99837	0.99587	0.9957
													1336.5	0.99883	0.99477	0.99616	0.99759	0.99805	0.9986	0.99678	0.99634
													1334.57	0.9996	0.99656	0.99684	0.99783	0.99829	0.99879	0.99755	0.99679
													1332.64	0.99995	0.99721	0.9979	0.99806	0.99847	0.99897	0.99813	0.99712
													1330.71	1	0.99735	0.99899	0.99827	0.99871	0.99915	0.99835	0.99735
													1328.78	1	0.99752	0.99974	0.99855	0.99893	0.99921	0.99842	0.99752
													1326.85	1	0.9977	1	0.99861	0.99894	0.99904	0.99793	0.9974
													1324.92	1	0.99777	0.99993	0.99852	0.99878	0.99873	0.99715	0.99696
													1323	1	0.99754	0.99982	0.99852	0.99865	0.9985	0.9965	0.99668
													1321.07	1	0.99692	0.99966	0.99865	0.99858	0.99832	0.99625	0.99676
													1319.14	1	0.99622	0.99922	0.99864	0.9984	0.99804	0.9963	0.99693
													1317.21	0.99981	0.99588	0.99849	0.99834	0.99809	0.99764	0.99655	0.99702
													1315.28	0.9994	0.99569	0.99753	0.99796	0.99772	0.9972	0.99686	0.99726
													1313.35	0.99897	0.99543	0.99638	0.99752	0.99723	0.99661	0.99699	0.99752
													1311.42	0.99922	0.99564	0.9959	0.99762	0.99741	0.99618	0.99685	0.99755
													1309.5	0.99951	0.99591	0.99557	0.99777	0.99767	0.99575	0.99667	0.99743
													1307.57	0.99984	0.99598	0.99551	0.99804	0.99804	0.99542	0.99642	0.99739
													1305.64	1	0.99599	0.99558	0.99826	0.99828	0.99504	0.99589	0.99733
													1303.71	1	0.99595	0.99551	0.99827	0.99825	0.99441	0.99516	0.99707
													1301.78	1	0.99576	0.99519	0.99804	0.99808	0.99356	0.9945	0.99665
													1299.85	1	0.99543	0.99475	0.99768	0.99779	0.99257	0.99397	0.99626
													1297.92	0.99976	0.99503	0.99422	0.99723	0.9973	0.9914	0.99344	0.99593
													1296	0.99919	0.99466	0.99354	0.99658	0.99655	0.98997	0.99272	0.99546
													1294.07	0.99849	0.99422	0.99255	0.99571	0.99552	0.98829	0.99184	0.99476
													1292.14	0.99764	0.99353	0.99108	0.99466	0.99431	0.98641	0.99082	0.99385
													1290.21	0.99653	0.99255	0.98906	0.99336	0.99288	0.98428	0.98944	0.99265
													1288.28	0.99505	0.99134	0.98657	0.99179	0.99111	0.98183	0.98741	0.99094
													1286.35	0.99312	0.9899	0.98363	0.98982	0.98891	0.97886	0.98459	0.98856
													1284.42	0.99066	0.98803	0.98018	0.98708	0.98608	0.97502	0.9809	0.98539
													1282.5	0.9873	0.9853	0.97614	0.98329	0.98221	0.96993	0.97648	0.98147
													1280.57	0.98253	0.9813	0.97109	0.97821	0.97685	0.96324	0.97143	0.97685
													1278.64	0.97578	0.97579	0.96408	0.97125	0.96951	0.95443	0.96555	0.97122
													1276.71	0.96607	0.9681	0.95388	0.96142	0.95925	0.94251	0.9581	0.96376
													1274.78	0.95158	0.95684	0.93886	0.94713	0.94434	0.92548	0.94774	0.95306
													1272.85	0.92925	0.93975	0.91639	0.92557	0.92181	0.90003	0.93235	0.93678
													1270.92	0.89445	0.91321	0.88198	0.89202	0.88683	0.8613	0.90871	0.91119
													1269	0.84156	0.87178	0.82999	0.84067	0.83343	0.80343	0.87281	0.8715
													1267.07	0.76741	0.80999	0.7573	0.76812	0.75795	0.72251	0.8223	0.81488
													1265.14	0.67652	0.72733	0.66818	0.67828	0.66391	0.62151	0.75999	0.74448
													1263.21	0.58272	0.63402	0.57595	0.5844	0.56428	0.51306	0.69519	0.6711
													1261.28	0.5035	0.55082	0.49816	0.50453	0.47756	0.41601	0.64049	0.60948
													1259.35	0.45262	0.50032	0.4488	0.45353	0.42048	0.34897	0.60631	0.57197
													1257.42	0.43504	0.49357	0.43288	0.43743	0.40213	0.32701	0.59723	0.56375
													1255.5	0.44717	0.52459	0.44688	0.45306	0.42184	0.3592	0.61168	0.58206
													1253.57	0.48421	0.57964	0.48536	0.49449	0.47247	0.44126	0.64495	0.62034
													1251.64	0.54587	0.64927	0.54631	0.55917	0.54641	0.55061	0.69237	0.67305
													1249.71	0.63026	0.72727	0.62554	0.64326	0.63605	0.65886	0.74856	0.73496
													1247.78	0.72371	0.80243	0.70891	0.73286	0.72814	0.74905	0.80454	0.79684
													1245.85	0.80641	0.86257	0.77945	0.8097	0.80673	0.81723	0.85061	0.848
													1243.92	0.8674	0.90386	0.83054	0.86462	0.86361	0.86527	0.88272	0.88379
													1242	0.90809	0.93034	0.86637	0.90072	0.90162	0.89801	0.90351	0.90713
													1240.07	0.93474	0.94749	0.89297	0.92538	0.92783	0.92125	0.91767	0.92324
													1238.14	0.95246	0.95892	0.91348	0.9427	0.94633	0.93839	0.92781	0.93492
													1236.21	0.96443	0.96673	0.92905	0.95401	0.95867	0.95068	0.93489	0.94304
													1234.28	0.97261	0.97204	0.9404	0.96097	0.96667	0.95944	0.93977	0.9487
													1232.35	0.9781	0.97553	0.94828	0.96535	0.97206	0.96595	0.94317	0.95289
													1230.42	0.98157	0.97769	0.9535	0.96818	0.97591	0.97113	0.94572	0.95614
													1228.5	0.98349	0.97879	0.95671	0.96986	0.97869	0.97549	0.94788	0.95872
													1226.57	0.98415	0.97894	0.95811	0.97049	0.9805	0.97919	0.94972	0.96072
													1224.64	0.98363	0.9782	0.95775	0.97016	0.98148	0.98234	0.95116	0.96214
													1222.71	0.98201	0.97667	0.95604	0.96909	0.98191	0.98506	0.95203	0.96301
													1220.78	0.97948	0.97445	0.95356	0.96753	0.98184	0.98752	0.95227	0.96335
													1218.85	0.97626	0.97162	0.95036	0.96546	0.98121	0.98974	0.95189	0.96312
													1216.92	0.97256	0.9683	0.94636	0.96267	0.98005	0.99165	0.95093	0.96226
													1215	0.96846	0.96461	0.94192	0.95926	0.97847	0.99324	0.94939	0.96078
													1213.07	0.96395	0.96071	0.93762	0.95554	0.9765	0.99446	0.94739	0.95879
													1211.14	0.95923	0.9568	0.93377	0.95167	0.97427	0.99531	0.94503	0.95648
													1209.21	0.95463	0.95302	0.93037	0.94771	0.97194	0.99585	0.94246	0.95394
													1207.28	0.95016	0.94936	0.92734	0.94379	0.96958	0.99625	0.93994	0.95131
													1205.35	0.94576	0.94578	0.9247	0.94007	0.96733	0.99662	0.93751	0.94868
													1203.42	0.94162	0.94234	0.92236	0.93666	0.96521	0.99682	0.93491	0.94594
													1201.5	0.9379	0.93923	0.92029	0.93354	0.96314	0.99674	0.93201	0.94298
													1199.57	0.93459	0.93653	0.91857	0.93071	0.96118	0.99703	0.92885	0.93979
													1197.64	0.9316	0.93401	0.9172	0.92826	0.95948	0.99727	0.92554	0.93645
													1195.71	0.92891	0.93164	0.91607	0.92621	0.9581	0.99735	0.92211	0.93316
													1193.78	0.92668	0.92966	0.91509	0.92452	0.957	0.99725	0.9186	0.93006
													1191.85	0.92496	0.92809	0.9142	0.92315	0.95608	0.997	0.91504	0.92709
													1189.92	0.92369	0.92677	0.91337	0.92216	0.95531	0.99657	0.91148	0.92409
													1188	0.9228	0.92568	0.91266	0.92141	0.95466	0.9959	0.90782	0.92094
													1186.07	0.92229	0.92487	0.91218	0.9208	0.9541	0.99496	0.90392	0.91764
													1184.14	0.92198	0.92423	0.91218	0.92051	0.95377	0.99385	0.8999	0.91431
													1182.21	0.92174	0.92358	0.91276	0.92053	0.95375	0.99262	0.89586	0.91099
													1180.28	0.92163	0.92293	0.91375	0.92066	0.95374	0.99123	0.89165	0.90762
													1178.35	0.92169	0.92233	0.91497	0.92082	0.95348	0.98962	0.88718	0.90413
													1176.42	0.92169	0.9216	0.9162	0.92092	0.95292	0.98769	0.88248	0.90039
													1174.5	0.92155	0.92077	0.9172	0.92084	0.95208	0.98545	0.87776	0.89642
													1172.57	0.92141	0.92001	0.91794	0.92064	0.95117	0.9831	0.87326	0.89256
													1170.64	0.92138	0.91933	0.91855	0.92051	0.9504	0.98086	0.86909	0.88914
													1168.71	0.9215	0.91864	0.91913	0.92048	0.94982	0.9786	0.86522	0.88626
													1166.78	0.92162	0.91796	0.91953	0.92047	0.94919	0.97614	0.86176	0.88398
													1164.85	0.92156	0.91724	0.9195	0.92035	0.9483	0.97343	0.85897	0.88233
													1162.92	0.92127	0.91637	0.91887	0.92003	0.94714	0.97048	0.85691	0.88132
													1161	0.92072	0.91541	0.9175	0.91939	0.94571	0.96729	0.85547	0.88098
													1159.07	0.91997	0.91436	0.91544	0.91837	0.944	0.96396	0.85475	0.88132
													1157.14	0.91906	0.91296	0.91289	0.91712	0.94195	0.96054	0.85491	0.88224
													1155.21	0.91787	0.91119	0.90984	0.91568	0.93949	0.95691	0.85583	0.88345
													1153.28	0.91614	0.90909	0.90615	0.91387	0.93666	0.95298	0.85714	0.88466
													1151.35	0.91381	0.90654	0.90229	0.91147	0.9335	0.9488	0.85848	0.88564
													1149.42	0.91092	0.90336	0.89898	0.90841	0.93002	0.9443	0.85936	0.88603
													1147.5	0.9073	0.89929	0.89595	0.90465	0.92588	0.93937	0.85938	0.88552
													1145.57	0.90264	0.89424	0.8921	0.89989	0.92069	0.93398	0.85835	0.88402
													1143.64	0.89683	0.88823	0.88687	0.89385	0.91448	0.92818	0.85637	0.88161
													1141.71	0.89005	0.8813	0.88055	0.8867	0.90755	0.92194	0.85406	0.87867
													1139.78	0.88286	0.87386	0.87395	0.87916	0.90031	0.91511	0.85237	0.87598
													1137.85	0.87604	0.8667	0.86814	0.87227	0.89326	0.90749	0.85195	0.87424
													1135.92	0.87007	0.86033	0.86346	0.86641	0.8866	0.89904	0.85289	0.87352
													1134	0.86481	0.85452	0.85927	0.86105	0.87998	0.88971	0.8545	0.87311
													1132.07	0.8593	0.84825	0.85445	0.85523	0.87263	0.87946	0.85551	0.8718
													1130.14	0.85225	0.84034	0.84797	0.84797	0.86384	0.86823	0.85463	0.86843
													1128.21	0.8431	0.83035	0.83932	0.8386	0.85331	0.85579	0.85086	0.86234
													1126.28	0.83213	0.81836	0.82861	0.82717	0.8411	0.84185	0.84396	0.8534
													1124.35	0.81941	0.80435	0.81607	0.81388	0.82726	0.82643	0.83446	0.84194
													1122.42	0.80485	0.78848	0.80185	0.79864	0.81171	0.8095	0.82312	0.82854
													1120.5	0.78858	0.77093	0.78593	0.78151	0.79437	0.79093	0.81081	0.81394
													1118.57	0.77062	0.75158	0.76817	0.76278	0.77521	0.7707	0.79809	0.79882
													1116.64	0.75092	0.73037	0.74861	0.74245	0.75417	0.74872	0.78483	0.78314
													1114.71	0.72976	0.70754	0.7275	0.72047	0.73144	0.72504	0.77081	0.76638
													1112.78	0.7073	0.68344	0.70493	0.69701	0.7074	0.70001	0.75589	0.74822
													1110.85	0.68356	0.65844	0.68095	0.67229	0.68218	0.67379	0.73947	0.72862
													1108.92	0.65882	0.63285	0.65584	0.64661	0.65594	0.64656	0.72115	0.70767
													1107	0.63329	0.60699	0.63005	0.62043	0.62914	0.61877	0.70139	0.6858
													1105.07	0.60699	0.58116	0.6037	0.594	0.6022	0.59096	0.68094	0.66341
													1103.14	0.58026	0.55582	0.57672	0.5674	0.57532	0.5634	0.66042	0.6408
													1101.21	0.55377	0.53152	0.54984	0.54096	0.54873	0.5365	0.6406	0.61851
													1099.28	0.52775	0.50849	0.52399	0.51507	0.52275	0.5108	0.62212	0.59691
													1097.35	0.50209	0.48681	0.4994	0.48998	0.49775	0.48672	0.60512	0.57621
													1095.42	0.47709	0.46676	0.47596	0.46585	0.47409	0.46472	0.58953	0.55683
													1093.5	0.45334	0.44852	0.45362	0.44263	0.45172	0.44507	0.57537	0.53892
													1091.57	0.43116	0.43218	0.43258	0.42047	0.43043	0.42788	0.56253	0.52224
													1089.64	0.41055	0.41792	0.41316	0.39993	0.41067	0.41332	0.55096	0.50696
													1087.71	0.39164	0.4058	0.3955	0.38142	0.39316	0.40166	0.54093	0.49356
													1085.78	0.37457	0.39533	0.37953	0.36477	0.37805	0.39283	0.53263	0.48206
													1083.85	0.35928	0.38615	0.36519	0.3498	0.365	0.38637	0.52591	0.47218
													1081.92	0.3457	0.37844	0.35245	0.33649	0.3537	0.38199	0.5205	0.46372
													1080	0.3337	0.37227	0.34129	0.32473	0.34402	0.37946	0.51621	0.45657
													1078.07	0.32313	0.36737	0.33147	0.31454	0.33596	0.37843	0.51285	0.45068
													1076.14	0.31386	0.36352	0.32275	0.30604	0.32958	0.37861	0.51022	0.44602
													1074.21	0.3058	0.36047	0.3152	0.2993	0.32491	0.37994	0.50818	0.44245
													1072.28	0.29873	0.35811	0.30882	0.29401	0.32166	0.38217	0.50666	0.43969
													1070.35	0.29247	0.35659	0.30346	0.28934	0.31882	0.38446	0.50509	0.43722
													1068.42	0.28707	0.35586	0.29922	0.28466	0.31555	0.38606	0.50281	0.43452
													1066.5	0.28264	0.35574	0.2959	0.28054	0.31262	0.38736	0.50058	0.43206
													1064.57	0.27917	0.3563	0.29306	0.27802	0.3112	0.38917	0.49972	0.43084
													1062.64	0.27645	0.3576	0.29068	0.27679	0.31082	0.39103	0.4999	0.4306
													1060.71	0.27427	0.35952	0.28922	0.27562	0.31034	0.3919	0.5001	0.43025
													1058.78	0.27266	0.36179	0.28852	0.2743	0.30952	0.39168	0.50019	0.42949
													1056.85	0.27187	0.3642	0.28805	0.27355	0.30872	0.39093	0.50054	0.42895
													1054.92	0.27177	0.36671	0.28777	0.27349	0.30819	0.38973	0.50127	0.42898
													1053	0.27186	0.36914	0.28781	0.27368	0.30777	0.38769	0.50208	0.42929
													1051.07	0.27194	0.37122	0.28792	0.27406	0.30723	0.38473	0.50287	0.42956
													1049.14	0.272	0.37284	0.28798	0.27462	0.30636	0.38092	0.5037	0.42965
													1047.21	0.27237	0.37429	0.2882	0.27518	0.30512	0.37633	0.50441	0.42954
													1045.28	0.27315	0.37586	0.28848	0.27563	0.30362	0.37091	0.50488	0.42922
													1043.35	0.27379	0.37723	0.28852	0.27592	0.30167	0.3646	0.505	0.42851
													1041.42	0.27389	0.37772	0.28802	0.27583	0.29889	0.35734	0.50434	0.42712
													1039.5	0.27334	0.37685	0.28662	0.27499	0.29511	0.34898	0.50281	0.42471
													1037.57	0.27204	0.37459	0.28419	0.27342	0.29057	0.3398	0.50094	0.4215
													1035.64	0.26985	0.371	0.2807	0.27125	0.28544	0.32993	0.49872	0.4178
													1033.71	0.26671	0.36605	0.27608	0.26808	0.27935	0.3189	0.4955	0.41316
													1031.78	0.26239	0.35965	0.27019	0.26322	0.27163	0.30613	0.4909	0.40696
													1029.85	0.25648	0.35164	0.26302	0.25644	0.26197	0.29158	0.48484	0.39907
													1027.92	0.24894	0.34208	0.25445	0.24818	0.25097	0.27586	0.47775	0.38989
													1026	0.23976	0.33111	0.24429	0.23876	0.23926	0.25939	0.47038	0.37981
													1024.07	0.22874	0.31859	0.23282	0.22803	0.22654	0.24195	0.46257	0.3686
													1022.14	0.21584	0.30457	0.2204	0.21583	0.21251	0.22343	0.4536	0.35609
													1020.21	0.20137	0.28966	0.20717	0.20247	0.19747	0.20426	0.44359	0.34272
													1018.28	0.18587	0.27469	0.19355	0.18868	0.18218	0.1851	0.43329	0.32892
													1016.35	0.17029	0.26102	0.18042	0.17544	0.16799	0.16684	0.42346	0.31538
													1014.42	0.15615	0.25072	0.16912	0.16397	0.15623	0.15077	0.41498	0.3035
													1012.5	0.14511	0.24596	0.16138	0.15591	0.14819	0.13832	0.40889	0.29474
													1010.57	0.13882	0.24888	0.15881	0.15309	0.1455	0.13075	0.4062	0.29036
													1008.64	0.13879	0.2612	0.16245	0.15683	0.14931	0.12879	0.40765	0.29144
													1006.71	0.14596	0.28344	0.17272	0.16763	0.15994	0.13289	0.41375	0.29863
													1004.78	0.16037	0.31448	0.18959	0.18543	0.17717	0.14329	0.42461	0.31186
													1002.85	0.18145	0.35225	0.2128	0.20983	0.20065	0.16004	0.43992	0.3306
													1000.92	0.2085	0.39442	0.2418	0.24015	0.23009	0.18297	0.45921	0.35427
													998.996	0.24055	0.43872	0.2756	0.27529	0.2647	0.21156	0.48172	0.3822
													997.068	0.27661	0.48352	0.31285	0.31391	0.30314	0.24509	0.5067	0.41331
													995.139	0.31566	0.52758	0.35211	0.35467	0.34401	0.28274	0.53345	0.44631
													993.211	0.35632	0.56976	0.39203	0.39637	0.38603	0.32341	0.56115	0.48018
													991.282	0.39751	0.60963	0.43192	0.43814	0.42841	0.36578	0.58919	0.51433
													989.354	0.43888	0.64731	0.47159	0.47963	0.47081	0.40881	0.61735	0.54847
													987.425	0.48011	0.68273	0.51081	0.52059	0.51271	0.4518	0.64532	0.58228
													985.496	0.5208	0.71568	0.54935	0.56055	0.5534	0.49413	0.67264	0.61527
													983.568	0.56053	0.74611	0.58722	0.59902	0.59244	0.53516	0.69906	0.6471
													981.639	0.59888	0.77404	0.62421	0.63567	0.62958	0.57425	0.72432	0.67743
													979.711	0.63545	0.79929	0.65978	0.67027	0.66461	0.61113	0.74827	0.7061
													977.782	0.66983	0.82184	0.69337	0.70267	0.69739	0.64593	0.77089	0.73322
													975.854	0.70169	0.84185	0.72451	0.73276	0.72765	0.67862	0.79197	0.75852
													973.925	0.731	0.85959	0.75272	0.76037	0.75526	0.70911	0.81137	0.78147
													971.996	0.75796	0.8754	0.77804	0.78559	0.78067	0.73738	0.82937	0.80249
													970.068	0.78275	0.8895	0.80101	0.80863	0.80408	0.76347	0.84613	0.82211
													968.139	0.80553	0.90207	0.82212	0.82937	0.82531	0.78757	0.86129	0.84012
													966.211	0.82641	0.91332	0.84165	0.84792	0.84457	0.80994	0.87494	0.85651
													964.282	0.8455	0.92349	0.85969	0.86486	0.86231	0.83077	0.88751	0.87161
													962.354	0.86305	0.93272	0.87614	0.88054	0.87863	0.85012	0.89917	0.88557
													960.425	0.8793	0.94113	0.89115	0.89493	0.89354	0.86809	0.90997	0.89855
													958.497	0.8942	0.94884	0.90488	0.90799	0.9071	0.88474	0.92006	0.91061
													956.568	0.90778	0.95599	0.91713	0.91971	0.91934	0.89991	0.92953	0.92166
													954.639	0.92037	0.96255	0.9281	0.93041	0.93055	0.91342	0.93843	0.93172
													952.711	0.93223	0.96852	0.93851	0.9406	0.94112	0.92562	0.94689	0.9411
													950.782	0.94321	0.97388	0.94854	0.95035	0.95101	0.93688	0.95495	0.95001
													948.854	0.95315	0.97863	0.95768	0.95924	0.95986	0.94701	0.9623	0.95826
													946.925	0.96197	0.9828	0.96578	0.96699	0.96752	0.95589	0.9688	0.96549
													944.997	0.96978	0.98651	0.97284	0.97364	0.9741	0.9636	0.97454	0.97166
													943.068	0.97671	0.9897	0.97867	0.97936	0.97963	0.97016	0.97964	0.97706
													941.139	0.98261	0.99217	0.98333	0.98418	0.9843	0.97585	0.98409	0.98196
													939.211	0.98743	0.99401	0.98729	0.98803	0.98833	0.98098	0.98789	0.98632
													937.282	0.99151	0.99552	0.9908	0.99107	0.99175	0.98539	0.9911	0.99005
													935.354	0.99503	0.99672	0.99355	0.99361	0.99435	0.98879	0.99371	0.99304
													933.425	0.99771	0.99741	0.99527	0.99556	0.99599	0.99135	0.99566	0.99509
													931.497	0.99913	0.9977	0.99606	0.99673	0.9968	0.99351	0.99713	0.99641
													929.568	0.99962	0.99791	0.99638	0.9972	0.99723	0.99531	0.9981	0.99725
													927.639	1	0.99769	0.99656	0.99752	0.99764	0.99648	0.99835	0.99752
													925.711	1	0.99677	0.99595	0.99675	0.99764	0.99703	0.99807	0.9976
													923.782	0.99821	0.99475	0.99443	0.99463	0.99644	0.99721	0.99672	0.99661
													921.854	0.99392	0.99126	0.99118	0.99045	0.99363	0.99703	0.99417	0.99411
													919.925	0.98694	0.98592	0.98535	0.98367	0.98897	0.99688	0.99034	0.98959
													917.997	0.97756	0.97868	0.97685	0.97445	0.98256	0.99602	0.98549	0.98318
													916.068	0.96671	0.9702	0.96667	0.96371	0.97488	0.99471	0.97998	0.97574
													914.14	0.95618	0.96186	0.95684	0.9533	0.96737	0.99328	0.97461	0.96872
													912.211	0.94836	0.95549	0.94973	0.94542	0.96167	0.99166	0.97055	0.96368
													910.282	0.94515	0.9525	0.94682	0.94162	0.95853	0.9895	0.96867	0.96146
													908.354	0.94666	0.95293	0.94805	0.94203	0.95778	0.98674	0.96892	0.96198
													906.425	0.95139	0.95577	0.95227	0.94549	0.95882	0.98356	0.97055	0.9645
													904.497	0.95768	0.95979	0.95787	0.95027	0.96073	0.9799	0.97277	0.96788
													902.568	0.96383	0.96368	0.96309	0.95479	0.96237	0.97569	0.97484	0.97097
													900.64	0.96817	0.96623	0.96655	0.95784	0.96282	0.97102	0.97606	0.97293
													898.711	0.96998	0.96686	0.96759	0.95869	0.96158	0.96578	0.97605	0.97325
													896.782	0.96919	0.96548	0.96605	0.9571	0.95842	0.9598	0.97469	0.97174
													894.854	0.96586	0.96221	0.96223	0.95319	0.95324	0.95295	0.97191	0.96867
													892.925	0.96037	0.95738	0.9567	0.94729	0.94613	0.945	0.96797	0.96446
													890.997	0.95287	0.95102	0.94951	0.93998	0.93752	0.93588	0.96326	0.95933
													889.068	0.94307	0.94274	0.94007	0.93114	0.92725	0.92528	0.95754	0.95286
													887.14	0.93048	0.93216	0.92773	0.91969	0.91417	0.91227	0.94997	0.94407
													885.211	0.91445	0.91911	0.91222	0.9047	0.89794	0.89654	0.94008	0.93255
													883.283	0.89491	0.90344	0.89344	0.8859	0.87921	0.87875	0.92781	0.91826
													881.354	0.87229	0.88495	0.8715	0.86366	0.85852	0.85978	0.91315	0.90125
													879.425	0.84678	0.86368	0.8468	0.839	0.83667	0.84102	0.89659	0.88218
													877.497	0.81833	0.83978	0.81923	0.81231	0.8143	0.82407	0.87868	0.86163
													875.568	0.78658	0.81323	0.78815	0.78247	0.79048	0.80923	0.8591	0.83898
													873.64	0.75168	0.78431	0.75366	0.74901	0.76423	0.7962	0.8376	0.81386
													871.711	0.71527	0.75428	0.71754	0.7139	0.73686	0.78504	0.81582	0.78756
													869.783	0.6805	0.7259	0.68318	0.68056	0.71126	0.77562	0.7962	0.76248
													867.854	0.65158	0.70302	0.65479	0.65302	0.69062	0.7677	0.78041	0.74168
													865.925	0.63237	0.68895	0.63605	0.63512	0.67779	0.76194	0.7701	0.72813
													863.997	0.62456	0.68467	0.62874	0.62859	0.67404	0.7599	0.76663	0.72323
													862.068	0.62692	0.68852	0.63177	0.63205	0.67826	0.76306	0.7695	0.72606
													860.14	0.63583	0.69709	0.64122	0.64168	0.68747	0.77193	0.77643	0.73381
													858.211	0.64631	0.70614	0.65146	0.65241	0.6976	0.78537	0.78432	0.74274
													856.283	0.65304	0.71132	0.65721	0.65906	0.70428	0.80081	0.78993	0.74892
													854.354	0.65171	0.70922	0.65543	0.65788	0.70408	0.81527	0.79084	0.74927
													852.425	0.64063	0.69867	0.64511	0.64748	0.69539	0.8262	0.78598	0.74243
													850.497	0.62114	0.68133	0.6269	0.62911	0.6787	0.83219	0.77589	0.7293
													848.568	0.59708	0.66093	0.60412	0.60646	0.65661	0.83337	0.76288	0.71264
													846.64	0.57394	0.64218	0.58208	0.58471	0.63331	0.83109	0.75056	0.69644
													844.711	0.55741	0.63008	0.56642	0.56938	0.61411	0.82771	0.74267	0.68519
													842.783	0.5521	0.62844	0.56197	0.56512	0.60483	0.8257	0.74191	0.68244
													840.854	0.56063	0.63834	0.57095	0.57417	0.60918	0.82579	0.74902	0.68943
													838.926	0.58195	0.65756	0.59156	0.59496	0.62619	0.82651	0.76244	0.70474
													836.997	0.61081	0.68102	0.61867	0.62238	0.65057	0.82544	0.77881	0.72454
													835.068	0.63975	0.70232	0.64572	0.64965	0.67502	0.8205	0.79406	0.74351
													833.14	0.66202	0.71641	0.66659	0.6706	0.69286	0.81042	0.8047	0.75685
													831.211	0.67324	0.72032	0.67699	0.68083	0.69995	0.79414	0.80831	0.76155
													829.283	0.671	0.71217	0.67465	0.67775	0.69428	0.77032	0.80333	0.75588
													827.354	0.65427	0.69097	0.65877	0.66046	0.6749	0.73784	0.78902	0.73894
													825.426	0.62438	0.65776	0.63007	0.63034	0.64272	0.6969	0.76612	0.71129
													823.497	0.58587	0.61684	0.59251	0.59188	0.60189	0.65013	0.7377	0.67647
													821.568	0.54549	0.57523	0.55285	0.55164	0.55931	0.60246	0.70846	0.64037
													819.64	0.50945	0.53958	0.51735	0.51578	0.52156	0.55933	0.68252	0.60825
													817.711	0.48062	0.51236	0.48909	0.48736	0.49181	0.52395	0.66179	0.5823
													815.783	0.45791	0.49075	0.46722	0.46517	0.46893	0.49578	0.64543	0.56139
													813.854	0.43756	0.46948	0.44789	0.44497	0.44878	0.47116	0.63058	0.54213
													811.926	0.41559	0.44469	0.42673	0.42263	0.42696	0.44583	0.61435	0.52098
													809.997	0.38977	0.41535	0.4012	0.3961	0.40103	0.4171	0.59517	0.49597
													808.069	0.35988	0.38272	0.37099	0.3653	0.37034	0.38383	0.57276	0.46692
													806.14	0.32665	0.34901	0.33726	0.3314	0.33577	0.34621	0.54787	0.43481
													804.211	0.29163	0.31643	0.30193	0.29604	0.29922	0.30576	0.52179	0.40103
													802.283	0.25725	0.28688	0.26698	0.26097	0.26253	0.26463	0.49586	0.36716
													800.354	0.22529	0.26127	0.234	0.22804	0.2273	0.2249	0.4715	0.33517
													798.426	0.19611	0.23947	0.20412	0.19862	0.19508	0.18873	0.44971	0.3067
													796.497	0.16996	0.2213	0.17826	0.17347	0.16695	0.15763	0.43065	0.28243
													794.569	0.14752	0.20714	0.1572	0.15296	0.14357	0.13189	0.41447	0.26256
													792.64	0.12956	0.19803	0.14131	0.13715	0.1253	0.11129	0.40182	0.24717
													790.711	0.11661	0.19557	0.13047	0.12623	0.11217	0.0955	0.39315	0.23627
													788.783	0.10953	0.20177	0.12513	0.12107	0.10472	0.08451	0.3886	0.2305
													786.854	0.10924	0.21821	0.12637	0.12262	0.10385	0.07865	0.38846	0.2309
													784.926	0.11626	0.2454	0.13495	0.1315	0.11003	0.0783	0.39323	0.23813
													782.997	0.13054	0.28239	0.15076	0.1478	0.12324	0.08356	0.40316	0.25225
													781.069	0.15146	0.32632	0.17318	0.17096	0.14322	0.09451	0.41794	0.27272
													779.14	0.17815	0.37355	0.20153	0.20022	0.16975	0.11154	0.43703	0.2987
													777.211	0.2096	0.42104	0.23454	0.2341	0.20223	0.135	0.45961	0.32899
													775.283	0.24454	0.46668	0.27049	0.27069	0.23927	0.16516	0.48456	0.36198
													773.354	0.28113	0.50902	0.30775	0.30851	0.27881	0.20153	0.51065	0.39591
													771.426	0.31749	0.54712	0.34504	0.34636	0.31896	0.24206	0.53667	0.42961
													769.497	0.35234	0.58019	0.38092	0.38267	0.35802	0.28417	0.56162	0.46225
													767.569	0.38409	0.60714	0.41322	0.41528	0.39401	0.32606	0.58457	0.49241
													765.64	0.40936	0.62585	0.43872	0.44095	0.42443	0.36654	0.60372	0.5174
													763.712	0.42376	0.63363	0.45311	0.4557	0.44593	0.40436	0.61621	0.53361
													761.783	0.42452	0.62943	0.45328	0.45664	0.45545	0.4386	0.61986	0.53827
													759.854	0.41308	0.61604	0.44077	0.445	0.45317	0.46868	0.61506	0.53158
													757.926	0.39699	0.60194	0.4238	0.42889	0.44494	0.49449	0.60641	0.51913
													755.997	0.38861	0.59898	0.4152	0.42118	0.44045	0.51695	0.60176	0.51099
													754.069	0.39833	0.61492	0.42555	0.43209	0.44872	0.53845	0.60759	0.51597
													752.14	0.42761	0.64758	0.45621	0.46278	0.47367	0.56161	0.62497	0.53606
													750.212	0.46935	0.68742	0.49909	0.50561	0.51139	0.58687	0.64941	0.56613
													748.283	0.51428	0.72522	0.5438	0.55053	0.55343	0.61239	0.67497	0.59893
													746.354	0.55568	0.75625	0.58352	0.5908	0.59265	0.6359	0.69775	0.62947
													744.426	0.59088	0.77999	0.61595	0.62432	0.62602	0.65661	0.71667	0.65581
													742.497	0.62024	0.79827	0.64136	0.65196	0.65382	0.67528	0.7322	0.6779
													740.569	0.64544	0.81311	0.66165	0.67546	0.67782	0.69309	0.74523	0.6967
													738.64	0.66799	0.82565	0.68056	0.69646	0.69972	0.711	0.75661	0.71332
													736.712	0.68863	0.83637	0.70053	0.71599	0.72028	0.7292	0.76666	0.72835
													734.783	0.70783	0.84566	0.71979	0.73394	0.73925	0.74696	0.77516	0.74172
													732.854	0.72557	0.85348	0.7353	0.7498	0.75627	0.76332	0.78194	0.75316
													730.926	0.74144	0.85917	0.74728	0.76382	0.77167	0.77796	0.78737	0.76282
													728.997	0.75561	0.862	0.7586	0.77632	0.78583	0.79093	0.79197	0.77123
													727.069	0.76873	0.86161	0.77124	0.7877	0.79874	0.80232	0.79612	0.77883
													725.14	0.78113	0.85804	0.78466	0.79871	0.81042	0.8123	0.80028	0.78622
													723.212	0.79264	0.85265	0.7972	0.80945	0.82097	0.82094	0.80514	0.79418
													721.283	0.8028	0.84961	0.80744	0.81893	0.82986	0.82746	0.81106	0.80286
													719.355	0.81078	0.85282	0.8147	0.82588	0.83595	0.83014	0.81745	0.81114
													717.426	0.81522	0.86003	0.81861	0.82944	0.83818	0.82746	0.82283	0.81737
													715.497	0.81455	0.8648	0.81698	0.82846	0.83527	0.81816	0.82513	0.81989
													713.569	0.80732	0.86349	0.80623	0.82061	0.82513	0.80021	0.82227	0.81642
													711.64	0.79282	0.85586	0.78711	0.80458	0.80661	0.77274	0.81373	0.80564
													709.712	0.7725	0.8435	0.76624	0.78311	0.78209	0.73939	0.80149	0.78988
													707.783	0.75093	0.83009	0.74887	0.7616	0.75708	0.7072	0.78883	0.77361
													705.855	0.73326	0.81966	0.73588	0.74438	0.73684	0.68198	0.7785	0.76024
													703.926	0.72188	0.81387	0.72751	0.73321	0.7237	0.66601	0.77212	0.75156
													701.997	0.71616	0.81179	0.72375	0.72756	0.71717	0.65853	0.76983	0.74788
													700.069	0.71412	0.81181	0.72333	0.72588	0.71533	0.65718	0.77056	0.74788
													698.14	0.71363	0.81266	0.72444	0.72661	0.7161	0.65974	0.7729	0.74964
													696.212	0.71283	0.81305	0.72531	0.72774	0.71725	0.6642	0.77534	0.75152
													694.283	0.71066	0.8121	0.72448	0.7273	0.71671	0.66805	0.77669	0.75212
													692.355	0.70701	0.80994	0.72157	0.72489	0.71356	0.66916	0.7766	0.75084
													690.426	0.7032	0.8078	0.71815	0.72204	0.70874	0.66697	0.7757	0.74867
													688.498	0.70133	0.8073	0.71694	0.72114	0.70471	0.66264	0.77557	0.74767
													686.569	0.70365	0.80993	0.7203	0.72429	0.7046	0.65919	0.77809	0.74999
													684.64	0.71182	0.81646	0.72927	0.73288	0.7108	0.66016	0.78421	0.757
													682.712	0.7253	0.82652	0.74314	0.74675	0.72316	0.66698	0.79371	0.76829
													680.783	0.74135	0.83851	0.75965	0.76342	0.7389	0.67792	0.80547	0.78201
													678.855	0.75703	0.85008	0.7759	0.77959	0.75472	0.68983	0.81765	0.79597
													676.926	0.77112	0.85986	0.78969	0.79324	0.76861	0.70061	0.82858	0.80845
													674.998	0.78328	0.86788	0.80032	0.80394	0.77988	0.70937	0.83762	0.81859
													673.069	0.79245	0.87285	0.80857	0.81237	0.78872	0.71599	0.84527	0.82657
													671.14	0.79735	0.8711	0.81601	0.81981	0.79633	0.7215	0.85267	0.83352
													669.212	0.79856	0.86444	0.82239	0.82584	0.80258	0.72501	0.85962	0.83969
													667.283	0.79819	0.86596	0.82158	0.82439	0.80174	0.72021	0.86045	0.84029
													665.355	0.79558	0.87263	0.81387	0.81641	0.79454	0.70888	0.85508	0.83474
													663.426	0.7889	0.87203	0.8049	0.80786	0.78738	0.69656	0.84937	0.82774
													661.498	0.78371	0.86997	0.79878	0.80297	0.78562	0.68824	0.84637	0.82294
													659.569	0.79496	0.87932	0.80779	0.8139	0.80072	0.7	0.85418	0.83085
													657.64	0.82986	0.90344	0.83935	0.84757	0.83704	0.74185	0.87833	0.85853
													655.712	0.87484	0.93192	0.88143	0.8912	0.88121	0.7987	0.91051	0.8961
													653.783	0.91177	0.95361	0.91671	0.9267	0.91623	0.84664	0.93754	0.92752
													651.855	0.93579	0.96654	0.94	0.94886	0.93714	0.87725	0.95511	0.94734
													649.926	0.95095	0.97398	0.95493	0.96195	0.94793	0.8954	0.96614	0.95936
													647.998	0.96121	0.97899	0.9649	0.97006	0.9531	0.9066	0.97347	0.96757
													646.069	0.96838	0.983	0.9714	0.97533	0.95615	0.91403	0.97842	0.97344
													644.141	0.97329	0.98616	0.97536	0.97874	0.95966	0.9198	0.98185	0.97723
													642.212	0.97616	0.9881	0.97742	0.98032	0.96418	0.9247	0.98398	0.97904
													640.283	0.97706	0.98871	0.97771	0.9802	0.96887	0.92859	0.98476	0.97951
													638.355	0.97653	0.98799	0.97608	0.97866	0.97236	0.93096	0.98413	0.97909
													636.426	0.97529	0.9869	0.97353	0.97636	0.97407	0.93221	0.98264	0.97819
													634.498	0.97371	0.98628	0.97154	0.97443	0.97463	0.93294	0.98155	0.97742
													632.569	0.97279	0.98601	0.97059	0.97379	0.97527	0.93359	0.98167	0.97723
													630.641	0.97318	0.98577	0.97039	0.97413	0.97635	0.93461	0.98238	0.97745
													628.712	0.97423	0.98572	0.97069	0.97462	0.97735	0.9361	0.98291	0.97762
													626.783	0.97557	0.9862	0.97162	0.97531	0.97842	0.9379	0.9836	0.97802
													624.855	0.97742	0.98724	0.97335	0.97674	0.98001	0.93948	0.98494	0.97913
													622.926	0.98016	0.98871	0.97613	0.97901	0.98205	0.94038	0.98652	0.98089
													620.998	0.98369	0.99031	0.98014	0.98221	0.98451	0.94125	0.98818	0.98359
													619.069	0.98752	0.99159	0.98516	0.98636	0.98782	0.94321	0.99063	0.98751
													617.141	0.9914	0.99287	0.98996	0.99053	0.99156	0.94566	0.9935	0.99127
													615.212	0.99528	0.99484	0.99336	0.99406	0.9946	0.94746	0.99578	0.99397
													613.284	0.99857	0.99691	0.99558	0.99678	0.9965	0.94872	0.99729	0.99604
													611.355	1	0.9977	0.99638	0.99752	0.99723	0.94965	0.99835	0.99724
													609.426	0.99946	0.99632	0.99615	0.99678	0.99734	0.95056	0.99784	0.99752
													607.498	0.99312	0.99125	0.99064	0.9909	0.99408	0.95168	0.99438	0.99354
													605.569	0.98081	0.98282	0.97903	0.97892	0.98688	0.95274	0.98742	0.9845
													603.641	0.96631	0.97327	0.9651	0.96502	0.97822	0.95364	0.97918	0.97379
													601.712	0.95669	0.96682	0.95616	0.95688	0.97268	0.95495	0.97417	0.96683
													599.784	0.95756	0.96725	0.95697	0.9585	0.97359	0.95672	0.9749	0.9668
													597.855	0.96762	0.97346	0.96568	0.96742	0.97984	0.95785	0.97982	0.97284
													595.926	0.98059	0.9806	0.97715	0.97838	0.98789	0.95794	0.98624	0.98141
													593.998	0.9909	0.9853	0.98742	0.98729	0.9947	0.95759	0.9922	0.98929
													592.069	0.99661	0.98737	0.99433	0.99283	0.99878	0.95768	0.99602	0.99493
													590.141	0.99816	0.9874	0.99685	0.99504	1	0.95857	0.99722	0.99755
													588.212	0.99608	0.98521	0.99504	0.99356	0.99866	0.95966	0.99631	0.99668
													586.284	0.99066	0.98057	0.98965	0.98836	0.9949	0.96032	0.9934	0.99277
													584.355	0.98251	0.97481	0.98164	0.98086	0.9891	0.96036	0.98871	0.98697
													582.426	0.97319	0.9685	0.97244	0.97256	0.98232	0.95993	0.98324	0.98007
													580.498	0.96428	0.96272	0.96344	0.96393	0.97589	0.95946	0.97813	0.97332
													578.569	0.95629	0.95752	0.95557	0.95566	0.97078	0.95968	0.97384	0.96824
													576.641	0.9493	0.95298	0.9488	0.94849	0.96653	0.96	0.97012	0.96415
													574.712	0.94361	0.94974	0.94259	0.94276	0.96216	0.95939	0.96695	0.95965
													572.784	0.93922	0.94766	0.93719	0.93838	0.95827	0.95881	0.96452	0.95544
													570.855	0.93578	0.94607	0.9334	0.93521	0.9559	0.95917	0.96314	0.95275
													568.927	0.93308	0.94503	0.93128	0.9334	0.95478	0.95957	0.96289	0.95142
													566.998	0.93127	0.94453	0.9305	0.93275	0.954	0.95914	0.96315	0.95078
													565.069	0.9303	0.94415	0.93062	0.93235	0.95332	0.95814	0.96346	0.95052
													563.141	0.92945	0.94372	0.93061	0.93161	0.95284	0.95706	0.9636	0.95049
													561.212	0.92846	0.94333	0.92997	0.93088	0.95234	0.9561	0.96357	0.95068
													559.284	0.92799	0.94343	0.92939	0.93064	0.95195	0.95527	0.96382	0.95079
													557.355	0.92819	0.94402	0.92929	0.93052	0.95175	0.95447	0.96433	0.95045
													555.427	0.92831	0.94438	0.9291	0.93013	0.95115	0.95359	0.96451	0.94974
													553.498	0.92794	0.94415	0.92823	0.92956	0.95019	0.95259	0.96432	0.94908
													551.569	0.92786	0.94367	0.92772	0.92954	0.95022	0.95185	0.96464	0.94885
													549.641	0.92829	0.94309	0.92865	0.93089	0.95146	0.95146	0.96538	0.94918
													547.712	0.92854	0.94266	0.93011	0.93316	0.9525	0.95148	0.96552	0.94993
													545.784	0.9287	0.94337	0.93109	0.93484	0.95265	0.95153	0.96552	0.95083
													543.855	0.92935	0.94516	0.93173	0.93508	0.95259	0.95082	0.96645	0.95167
													541.927	0.93062	0.94681	0.93243	0.93481	0.953	0.94986	0.96814	0.95254
													539.998	0.93192	0.94785	0.93387	0.93542	0.95396	0.94902	0.96972	0.95359
													538.069	0.93267	0.94821	0.93581	0.93588	0.95469	0.9472	0.97057	0.95449
													536.141	0.9332	0.94806	0.93642	0.93516	0.95442	0.94419	0.97064	0.9549
													534.212	0.93425	0.94781	0.93521	0.93475	0.95347	0.941	0.97027	0.95471
													532.284	0.936	0.94745	0.93339	0.9349	0.95229	0.93784	0.9695	0.95342
													530.355	0.9371	0.94699	0.93186	0.93509	0.95093	0.93486	0.96888	0.95191
													528.427	0.93619	0.94621	0.93113	0.93595	0.94995	0.93284	0.96889	0.952
													526.498	0.93452	0.94559	0.93133	0.93686	0.94918	0.93096	0.96871	0.95321
													524.57	0.93427	0.946	0.93236	0.93717	0.94806	0.92823	0.96835	0.95383
													522.641	0.93531	0.9463	0.93393	0.93802	0.94746	0.92558	0.96873	0.95406
													520.712	0.93626	0.94563	0.93509	0.93959	0.94756	0.92357	0.96914	0.95449
													518.784	0.93704	0.94544	0.93568	0.94047	0.94685	0.92093	0.96887	0.95468
													516.855	0.93828	0.94668	0.93678	0.94022	0.94535	0.91711	0.96909	0.95462
													514.927	0.93966	0.94825	0.9384	0.93988	0.94493	0.91351	0.97015	0.9549
													512.998	0.94093	0.9492	0.9396	0.94029	0.94582	0.91093	0.97085	0.95573
													511.07	0.94243	0.94962	0.9408	0.94146	0.9466	0.90897	0.9712	0.95695
													509.141	0.9436	0.94967	0.94256	0.94304	0.94691	0.90711	0.97183	0.95837
													507.212	0.94415	0.95023	0.94405	0.94436	0.94729	0.9048	0.97228	0.95945
													505.284	0.94476	0.95142	0.9453	0.94532	0.94741	0.90184	0.9721	0.95968
													503.355	0.94564	0.95186	0.94712	0.94617	0.94692	0.89897	0.97191	0.95977
													501.427	0.94681	0.95213	0.94868	0.94642	0.94634	0.89693	0.97211	0.96045
													499.498	0.94813	0.95334	0.94927	0.94635	0.94618	0.89588	0.97211	0.96125
													497.57	0.94886	0.95418	0.94998	0.94727	0.94695	0.89573	0.97212	0.96196
													495.641	0.94924	0.95372	0.95202	0.9494	0.9494	0.89636	0.97342	0.96319
													493.712	0.95086	0.9533	0.95506	0.95185	0.95306	0.89781	0.97547	0.96493
													491.784	0.95459	0.95494	0.95779	0.95386	0.95584	0.90012	0.97651	0.96658
													489.855	0.95915	0.95808	0.96004	0.95579	0.95702	0.90333	0.97687	0.96803
													487.927	0.96275	0.95969	0.96269	0.9584	0.95804	0.90772	0.97777	0.96904
													485.998	0.9655	0.95989	0.96616	0.96222	0.96087	0.91338	0.97982	0.97066
													484.07	0.96818	0.96184	0.97052	0.96671	0.96636	0.91974	0.9833	0.97454
													482.141	0.97088	0.96537	0.9749	0.97047	0.97212	0.92566	0.98704	0.97905
													480.213	0.97414	0.96802	0.97843	0.97394	0.97531	0.93013	0.98913	0.98197
													478.284	0.97781	0.96945	0.98149	0.97794	0.97639	0.93323	0.98967	0.98414
													476.355	0.98038	0.96967	0.98398	0.98109	0.97722	0.93603	0.99025	0.98656
													474.427	0.98044	0.96816	0.98597	0.98239	0.97941	0.93925	0.99097	0.98861
													472.498	0.98253	0.96934	0.98829	0.98647	0.98272	0.94231	0.99367	0.99281
													470.57	0.98528	0.97169	0.99355	0.98961	0.98435	0.94384	0.99546	0.99483
													468.641	0.99005	0.97581	0.99553	0.99087	0.98669	0.9435	0.99619	0.99485
													466.713	0.99436	0.97937	0.99535	0.99043	0.98701	0.94339	0.9971	0.99494
													464.784	0.99669	0.98028	0.99559	0.99006	0.98728	0.94471	0.99835	0.99638
													462.855	0.99844	0.97945	0.99624	0.99037	0.9876	0.94513	0.99752	0.99752
													460.927	0.99952	0.97835	0.99588	0.98998	0.98672	0.94768	0.99471	0.99611
													458.998	0.99797	0.97685	0.9947	0.98911	0.98613	0.94836	0.99267	0.99343
													457.07	0.99607	0.97642	0.99351	0.98873	0.98786	0.95119	0.99178	0.99222
													455.141	0.99569	0.97792	0.99234	0.98761	0.98976	0.95687	0.99058	0.99112
													453.213	0.99381	0.97886	0.99048	0.98487	0.98859	0.96222	0.98835	0.9882
													451.284	0.9905	0.97843	0.98698	0.98078	0.98441	0.96528	0.98505	0.98446
													449.356	0.98692	0.97697	0.98275	0.97563	0.98096	0.96719	0.98184	0.98062
													447.427	0.98164	0.97389	0.97938	0.97006	0.98081	0.97065	0.98011	0.97592
													445.498	0.97417	0.96903	0.97585	0.96493	0.98123	0.97592	0.97971	0.9719
													443.57	0.96537	0.96394	0.97019	0.95997	0.97842	0.97957	0.97908	0.96995
													441.641	0.95737	0.9606	0.96333	0.95495	0.97354	0.98011	0.97709	0.96791
													439.713	0.95315	0.95851	0.95826	0.95051	0.97012	0.9823	0.97445	0.96565
													437.784	0.95245	0.95727	0.95599	0.94655	0.96814	0.98394	0.97187	0.96517
													435.856	0.95328	0.95897	0.95656	0.94487	0.96768	0.98539	0.97151	0.96662
													433.927	0.95616	0.96364	0.9598	0.9475	0.97096	0.98845	0.97435	0.96846
													431.998	0.96246	0.9689	0.96372	0.95231	0.97646	0.9919	0.97688	0.96955
													430.07	0.97098	0.97434	0.9681	0.95879	0.98158	0.99462	0.97977	0.97128
													428.141	0.97882	0.98028	0.97567	0.9685	0.98778	0.99703	0.98545	0.97476
													426.213	0.98428	0.98447	0.98481	0.97786	0.99475	0.99749	0.99043	0.97975
													424.284	0.98815	0.98522	0.98922	0.98126	0.99759	0.99623	0.99196	0.98596
													422.356	0.98946	0.98275	0.98803	0.97964	0.99408	0.99108	0.99119	0.99119
													420.427	0.98229	0.97363	0.98505	0.97649	0.98613	0.98115	0.99023	0.99136
													418.498	0.96408	0.95667	0.97732	0.96811	0.97151	0.95897	0.98658	0.98105
													416.57	0.9816	0.96947	0.99345	0.98613	0.9882	0.97288	0.99721	0.9932
													414.641	0.99571	0.98131	0.99638	0.99339	0.99439	0.97634	0.99835	0.99716
													412.713	0.99699	0.98169	0.99061	0.99433	0.99339	0.97285	0.99565	0.99752
													410.784	0.99435	0.97711	0.97945	0.98757	0.98705	0.96856	0.99264	0.99419
													408.856	0.99226	0.97412	0.97043	0.9802	0.98236	0.96733	0.99179	0.98707
													406.927	0.99319	0.97718	0.96758	0.98261	0.98359	0.96874	0.99221	0.97869
													404.999	0.99484	0.98457	0.97087	0.99044	0.99032	0.97193	0.99165	0.9752
													403.07	0.9969	0.99162	0.98124	0.99486	0.99602	0.97876	0.98969	0.97925
													401.141	1	0.9977	0.99536	0.99752	0.99733	0.99011	0.99216	0.98928
													399.213	1	0.9977	0.99638	0.99752	0.99723	0.99703	0.99835	0.99752

## Sheet: Supplementary Fig.9
Supplementary Figure 9
No.	Diameter (μm)	Relative frequency (%)	Cumulative frequency (%)
1	1.111	0.003	0.003
2	1.235	0.004	0.006
3	1.373	0.004	0.011
4	1.525	0.005	0.016
5	1.695	0.006	0.022
6	1.884	0.008	0.03
7	2.094	0.009	0.039
8	2.327	0.011	0.05
9	2.586	0.013	0.063
10	2.874	0.016	0.079
11	3.194	0.019	0.098
12	3.55	0.023	0.121
13	3.945	0.028	0.15
14	4.384	0.034	0.184
15	4.872	0.041	0.225
16	5.415	0.05	0.274
17	6.017	0.06	0.334
18	6.687	0.072	0.406
19	7.432	0.087	0.493
20	8.259	0.105	0.599
21	9.179	0.127	0.726
22	10.201	0.153	0.879
23	11.337	0.185	1.064
24	12.599	0.223	1.286
25	14.002	0.268	1.554
26	15.561	0.323	1.877
27	17.294	0.389	2.266
28	19.219	0.468	2.734
29	21.359	0.562	3.296
30	23.737	0.674	3.97
31	26.38	0.808	4.779
32	29.317	0.967	5.746
33	32.582	1.156	6.902
34	36.209	1.377	8.279
35	40.241	1.636	9.915
36	44.721	1.937	11.852
37	49.701	2.285	14.138
38	55.234	2.681	16.819
39	61.384	3.128	19.946
40	68.219	3.622	23.568
41	75.815	4.157	27.725
42	84.256	4.721	32.446
43	93.637	5.293	37.739
44	104.063	5.844	43.583
45	115.649	6.332	49.916
46	128.526	6.71	56.625
47	142.836	6.917	63.542
48	158.74	6.902	70.444
49	176.415	6.619	77.063
50	196.057	6.05	83.113
51	217.886	5.221	88.334
52	242.146	4.204	92.538
53	269.107	3.112	95.651
54	299.07	2.083	97.734
55	332.369	1.235	98.969
56	369.375	0.633	99.602
57	410.502	0.272	99.874
58	456.208	0.095	99.969
59	507.003	0.026	99.994
60	563.454	0.005	99.999
61	626.19	0.001	100
62	695.911	0	100
63	773.395	0	100
64	859.506	0	100
65	955.205	0	100
66	1061.56	0	100
67	1179.76	0	100
68	1311.11	0	100
69	1457.09	0	100
70	1619.33	0	100
71	1799.63	0	100
72	2000	0	100

## Sheet: Supplementary Table 1
Supplementary Table 1
Substrates	In air		Under oil	Under water
	WCA	OCA	WCA	OCA
Plane resin	90.3° ± 2.0°	~ 0°	142.8° ± 1.2°	63.1° ± 1.4°
CTP resin	121.1° ± 1.8°	~ 0°	138.0° ± 4.5°	91.2° ± 1.0°
Superhydrophilic plane resin	5.3° ± 0.3°	2.7° ± 0.5°	29.6° ± 8.2°	155.8° ± 1.7°
Superhydrophilic CTP resin	~ 0°	~ 0°	38.8° ± 6.5°	162.3° ± 2.2°
PDMS Plane	109.5° ± 1.2°	21.2° ± 0.4°	166.0° ± 1.1°	30.4° ± 2.0°
PCP (Oil infused PDMS)	60° ~ 80°	~ 0°	161.7° ± 0.4°	~ 0°

## Sheet: Supplementary Table 2
Supplementary Table 2
Main materials	Wettability	Emulsion separation	Emulsion type	External field	Separation rate	Anti-fouling	Ref.
Hydrogel grafted PVDF	Sueprhydrophilic/Underwater superoleophobic	√	O/W	√	25000 L m-2 h-1 bar-1	√	41
TiO2, TEOS	Superhydrophilic/Superoleophobic	√	O/W	-	1200 L m-2 h-1	-	54
Superamphiphilic, SiO2-TiO2	Superamphiphilic/Underwater superoleophobic	√	O/W	-	-	-	43
			O/O
Poly (N-isopropylacrylamide)	Hydrophilicity & underwater/Superoleophobicity/Hydrophobicity & superoleophilicity	√	O/W	-	-	-	16
			W/O
Fluoropolymer/SiO2，stainless steel mesh	Superhydrophobic/Superoleophilic	√	W/O	-	-	-	42
Aluminum phosphate, TiO2	Superamphiphilic/Underwater superoleophobic	√	O/W	-	200 L m-2 h-1	√	35
Poly (melamine formaldehyde), SiO2	Sueprhydrophilic/Underwater superoleophobic	√	O/W	-	2.5 × 105 L m-2 h-1 bar-1	√	45
GO, C3N4, TiO2	Sueprhydrophilic/Underwater Superoleophobic	√	O/W	√	4536 L m-2 h-1 bar-1	√	55
Acrylic acid and styrene/divinyl benzene	Hydrophilic/Oleophilic	√	O/W	√	-	-	47
Hydrolyzed polyacrylonitrile	Sueprhydrophilic/Underwater superoleophobic	√	O/W	-	5152 L m-2 h-1	√	46
Melamine sponge	Superhydrophobic/Superoleophilic	√	W/O	-	156700 L m-2 h-1 bar-1	-	44
Divinylbenzene, PVDF	Superhydrophobic/Superoleophilic	-	W/O	√	1500 L m-2 h-1	-	56
Attapulgite, PVDF	Sueprhydrophilic/Underwater Superoleophobic	-	O/W	-	360 L m-2 h-1 bar-1	-	36
Photocurable resin PDMS	Superhydrophobic/Superoleophilic/Under-water superoleophobic/Under-oil superhydrophobic	√	O/W	-	> 2000 L m-2 h-1	√	This work
16. Zhang, W., et al. Thermo-driven controllable emulsion separation by a polymer-decorated membrane with switchable wettability. Angew. Chem. Int. Ed. 57, 5740-5745 (2018).
35. Liu, M., Li, J., Hou, Y. & Guo, Z. Inorganic adhesives for robust superwetting surfaces. ACS Nano 11, 1113-1119 (2017).
36. Li, J., et al. Fabrication of attapulgite coated membranes for effective separation of oil in-water emulsion in highly acidic, alkaline, and concentrated salty environments. Adv. Mater. Interfaces 4, 1700364 (2017).
41. Zhu, Y., et al. Zwitterionic nanohydrogel grafted PVDF membranes with comprehensive antifouling property and superior cycle stability for oil-in-water emulsion separation. Adv. Funct. Mater. 28, 1804121 (2018).
42. Zeng, X., et al. Inspired by stenocara beetles: From water collection to high-efficiency water-in-oil emulsion separation. ACS Nano 11, 760-769 (2017).
43. Wang, Y., et al. Infused-liquid-switchable porous nanofibrous membranes for multiphase liquid separation. Nat. Commun. 8, 575 (2017).
44. Wang, C. & Chen, L. Preparation of superwetting porous materials for ultrafast separation of water-in-oil emulsions. Langmuir 33, 1969-1973 (2017).
45. Lv, W., Mei, Q., Xiao, J., Du, M. & Zheng, Q. 3D multiscale superhydrophilic sponges with delicately designed pore size for ultrafast oil/water separation. Adv. Funct. Mater. 27, 1704293 (2017).
46. Ge, J., Zong, D., Jin, Q., Yu, J. & Ding, B. Biomimetic and superwettable nanofibrous skins for highly efficient separation of oil-in-water emulsions. Adv. Funct. Mater. 28, 1705051 (2018).
47. Song, Y., et al. Hydrophilic/oleophilic magnetic Janus particles for the rapid and efficient oil-water separation. Adv. Funct. Mater. 28, 1802493 (2018).
54. Li, F., Wang, Z., Huang, S., Pan, Y., & Zhao, X. Flexible, durable, and unconditioned superoleophobic/superhydrophilic surfaces for controllable transport and oil–water separation. Adv. Funct. Mater. 28, 1706867 (2018).
55. Liu, Y., et al. 2D heterostructure membranes with sunlight‐driven self‐cleaning ability for highly efficient oil–water separation. Adv. Funct. Mater. 28, 1706545 (2018).
56. Zhang, W., et al. A solvothermal route decorated on different substrates: Controllable separation of an oil/water mixture to a stabilized nanoscale emulsion. Adv. Mater. 27, 7349- 7355 (2015).
